# Supplementary material for: Nomogram Incorporating CD44v6 and Clinicopathological Factors to Predict Lymph Node Metastasis for Early Gastric Cancer
Source: PLoS One. 2016 Aug 2;11(8):e0159424. doi: 10.1371/journal.pone.0159424 (PMC4970798; doi:10.1371/journal.pone.0159424)
Supplement: S1 File — (XLSX) [file pone.0159424.s002.xlsx]

## Sheet: Sheet1
Age	Sex	size	Histol	LBVI	ulceration	pT(7th)		Ecad revers	a1cat revers	p53 concl	EZH revers	CD44v6 concl	LN		Core Histology	pT(7th)	pN(7th)	EGC type	all
62	1	1.6	1	0	0	2		0	0	0	0	0	0		1	sm 0.06	0	IIa
76	1	3.5	1	0	0	2		0	0	1	0	0	0		2	sm 0.03		Ⅱc
71	2	1.4	1	0	0	1		0	0	0	0	0	0		1	10c		Ⅱc
50	1	2.5	1	0	0	1		0	0	1	0	0	0		1	10c		IIa + IIc
51	1	1.5	1	0	0	1		0	0	0	0	0	0		1	10c		Ⅱc
75	1	1.2	1	0	0	1		0	0	1	0	0	0		1	10c		Ⅱc
57	1	1	1	0	0	1		0	0	0	0	0	0		1	10c		Ⅱc
60	1	1.2	1	0	0	1		0	0	0	1	0	0		1	10b		Ⅱc
48	2	0.8	1	0	0	1		0	0	0	1	0	0		1	10b		IIa
66	1	2.5	1	0	0	1		0	0	1	0	0	0		1	10c		Ⅱc
72	1	4	1	0	0	1		0	0	0	1	0	0		1	10b	0	IIa
72	1	1.2	1	0	0	1		0	0	1	0	0	0		1	10b		IIa
58	1	1.2	1	0	0	1		0	0	1	0	0	0		1	10b		Ⅱc
59	1	1.5	1	0	0	1		0	0	0	0	0	0		1	10c		Ⅱb
48	2	2.5	1	0	0	1		0	0	0	0	0	0		2	10c		Ⅱc
71	2	2	1	0	0	1		0	0	0	0	0	0		1	10c		Ⅱc
61	1	4.5	1	0	0	1		0	0	0	0	0	0		2	10c	0	Ⅱb
53	1	2.5	1	0	0	2		0	0	1	0	0	0		1	sm 0.05	0	Ⅱb
36	1	3.5	1	0	0	1		0	0	0	0	0	0		2	10c		Ⅱc
54	2	3.5	1	0	0	1		0	0	0	0	0	0		1	10c		Ⅱc
50	2	0.9	1	0	0	1		0	0	0	0	0	0		1	10c		Ⅱc
70	2	3	1	0	0	1		0	0	0	0	0	0		1	10c	0	Ⅱa
87	1	3.2	1	0	0	2		0	0	0	0	0	0		2+3	sm 0.3		Ⅱa+Ⅱc
74	2	3	1	0	0	2		0	0	1	0	0	0		1	sm 0.02	0	Ⅱa+Ⅱc
65	2	0.5	1	0	0	1		0	0	0	0	0	0		1	10c		Ⅱa
67	2	0.5	1	0	0	1		0	0	1	0	0	0		1	10b		Ⅱc
60	1	0.8	1	0	0	1		0	0	1	0	0	0		1	10c	0	Ⅱc
55	1	2	1	0	0	2		0	0	1	0	0	0		2	sm 0.015		Ⅱc
50	1	1.5	1	0	0	1		0	0	0	0	0	0		1	10c		Ⅱc
76	2	1	1	0	0	1		0	0	0	1	0	0		2	10c		Ⅱc
77	2	1.8	1	0	0	1		0	0	0	0	0	0		1	10c		Ⅱc+Ⅱa
70	1	6	1	0	0	1		0	0	1	0	1	0		1	10b	0	Ⅱa
61	1	1.7	1	0	0	1		0	0	0	0	0	0		2	10c		Ⅱa
51	1	0.7	1	0	0	1		0	0	1	1	0	0		1	10c		Ⅱc
68	1	1	1	0	0	1		0	0	0	1	0	0		1	10c	0	Ⅱc
62	1	2	1	0	0	1		0	0	1	0	0	0		1	10b		Ⅱa
81	1	2	1	0	0	1		0	0	0	0	0	0		2	10c		Ⅱc
54	1	2.2	1	0	0	1		0	0	0	0	0	0		2	10c		Ⅱc
51	1	1	1	0	0	1		0	0	0	0	0	0		1	10b		Ⅱc
73	1	1	1	0	0	1		0	0	0	1	0	0		1	10b		Ⅱa
59	2	0.5	1	0	0	1		0	0	0	0	0	0		1	10c		Ⅱc
69	2	0.6	1	0	0	1		0	0	0	0	0	0		1	10b		Ⅱc
52	1	1.1	1	0	0	1		0	0	1	0	0	0		1	10c		Ⅱc
68	2	2	1	0	0	1		0	0	1	0	0	0		1	10b		Ⅱc
73	1	1.3	1	0	0	1		0	0	1	0	0	0		1	10c		Ⅱc
63	1	4.5	1	0	0	1		0	0	1	0	0	0		1	10c	0	Ⅱc
55	1	2	1	0	0	1		0	0	1	0	0	0		1	10b		Ⅱc
48	1	1.3	1	0	0	1		0	0	0	0	1	0		2	10c		Ⅱb
51	1	1.4	1	0	0	2		0	0	0	0	0	0		2	sm 0.06	0	Ⅱc
51	2	2.1	1	0	0	1		0	0	1	0	0	0		1	10c	0	Ⅱc+Ⅱb
76	1	0.8	1	0	0	1		0	0	1	1	0	0		1	10b		Ⅱb
73	1	1.8	1	0	0	1		0	0	0	0	0	0		1	10b		Ⅰ
43	1	2.5	1	0	0	1		0	0	0	0	0	0		1	10b		Ⅱc+Ⅱa
43	1	0.8	1	0	0	1		0	0	0	1	0	0		1	10b		Ⅱa
74	2	1	1	0	0	1		0	0	0	1	0	0		1	10b		Ⅱc
51	1	2.2	1	0	0	1		0	0	0	0	0	0		1	10b		Ⅱa
50	1	1.7	1	0	0	2		0	0	1	0	0	0		1	sm 0.01		Ⅱc+Ⅱa
62	1	1.1	1	0	0	1		0	0	0	0	0	0		1	10b		Ⅱa
67	1	1.2	1	0	0	2		0	0	0	0	0	0		2	sm 0.02		Ⅱc
70	1	1.5	1	0	0	1		0	0	1	0	0	0		1	10c		Ⅱc
58	2	0.6	1	0	0	1		0	0	1	0	0	0		1	10b		Ⅱc
60	1	1	1	0	0	1		0	0	1	1	0	0		1	10c		Ⅱc+Ⅱa
72	1	2.5	1	0	0	1		0	0	1	0	1	0		1	10c		Ⅱc+Ⅱa
66	1	1.5	1	0	0	1		0	0	1	0	0	0		1	10c		Ⅱc
62	2	1.2	1	0	0	1		0	0	0	1	0	0		1	10b		Ⅱa
74	2	1	1	0	0	1		0	0	0	0	0	0		2	10b		Ⅱc
58	1	1.8	1	0	0	1		0	0	0	0	0	0		2	10b	0	Ⅱc
66	1	1.5	1	0	0	1		0	0	1	0	0	0		1	10c		Iic
66	1	1.6	1	0	0	1		0	0	0	0	0	0		1	10c		Ⅱc
66	2	2.5	1	0	0	1		0	0	0	0	0	0		2	10b		Ⅱb+Ⅲ
58	1	1.2	1	0	0	1		0	0	0	0	0	0		1	10c		Ⅱc
64	1	3.7	1	0	0	1		0	0	1	0	0	0		1	10c		Ⅱc+Ⅱa
49	1	1.2	1	0	0	1		0	0	0	0	0	0		1	10c		Ⅱb
59	1	2.5	1	0	0	1		0	0	0	0	0	0		1	10b		Ⅱb
60	1	1.2	1	0	0	1		0	0	0	0	1	0		2	10b		Ⅱa+Ⅱc
80	2	1.6	1	0	0	2		0	0	1	0	1	0		2	sm 0.04		Ⅱc+Ⅱa
49	1	1.4	1	1	0	2		0	0	1	0	0	0		1	sm 0.08	0	Ⅱc
55	1	1	2	0	0	2		0	0	0	1	0	0		3	sm 0.09	0	Ⅱc
63	1	1.8	1	0	0	1		0	0	0	0	0	0		1	10c	0	Ⅱc
45	2	3.5	2	0	0	2		0	1	0	0	0	1		4	sm 0.2	1 (2/48)	Ⅱb+Ⅱc
71	1	2	1	1	0	1		0	0	0	0	0	0		1	10c	0	Ⅱc+Ⅱa
68	1	1.8	1	0	0	1		0	0	1	0	0	0		2	10c	0	Ⅱc
70	1	1.6	1	0	0	1		0	0	1	0	0	0		1	1a	0	Ⅱc	1
63	2	2.5	2	0	1	2		0	1	1	0	0	0		3	1b	0	Ⅲ	1
62	1	3	2	0	0	2		1	1	0	0	0	0		4	1b	0	Ⅱc	1
57	1	4.3	1	0	0	1		0	0	1	0	0	0		1	1a	0	Ⅰ	1
40	2	2.8	2	0	1	1		1	1	0	1	0	0		4	1a	0	Ⅲ+Ⅱb	1
53	1	2.8	2	0	0	1		0	0	0	0	0	0		4	1a	0	Ⅱc	0
69	1	3.3	1	0	0	2		0	0	0	0	0	0		2	1b	0	Ⅱa+Ⅱb	0
63	1	6.3	2	0	0	1		1	1	0	0	0	0		4	1a	0	Ⅱb	1
55	1	5	1	1	0	2		0	0	1	0	0	0		2	1b	0	Ⅱa+Ⅱc	1
51	1	6.8	1	0	0	1		0	0	0	0	0	0		2	1a	0	Ⅱb+Ⅲ	0
68	1	2.8	1	0	0	1		0	0	1	0	0	0		2	1a,1a	0	Ⅱc+Ⅱa,Ⅱb	1
43	1	3.3	1	0	0	2		0	0	1	0	0	0		2	1b	0	Ⅱc+Ⅱa	1
67	1	5.2	2	0	0	2		0	1	1	1	0	0		5	1b	0	Ⅱc	1
67	1	1.7	1	0	0	2		0	0	1	0	0	0		2	1b	0	Ⅱa	1
79	1	5	1	0	0	2		0	0	0	0	0	0		2	1b	0	Ⅱc	0
59	1	2	1	0	1	2		0	1	1	1	0	0		1	1b,1a	0	Ⅲ+Ⅱa,Ⅱc	1
52	2	2.5	2	0	0	2		0	1	0	1	0	0		4	1b	0	Ⅱc	1
60	1	2.3	1	0	0	1		0	1	0	0	0	0		2	1a	0	Ⅱc+Ⅱa	1
39	2	6.3	2	0	0	2		0	1	0	0	1	1		4	1b	1	Ⅱc+Ⅱa	1
54	1	2.6	2	0	0	2		0	1	0	1	0	0		3	1b,1b,1b,1a	0	Ⅱc,Ⅱb,Ⅱc,Ⅰ	1
64	1	2	1	0	0	1		0	0	0	0	0	0		1	1a	0	Ⅱb	0
48	2	3	2	0	0	2		1	1	1	0	0	0		4	1b	0	Iic	1
72	1	8.5	1	0	0	1		0	0	1	0	1	0		2	1a	0	Ⅱa	1
63	1	2.5	1	0	0	2		0	0	1	0	0	0		2	1b	0	Ⅱc	1
61	1	4.5	1	1	0	2		0	0	1	0	0	0		1	1b	0	Ⅱa	1
64	2	4.5	1	1	0	2		0	0	0	0	0	0		1	1b	0	Ⅱc	0
45	1	2.5	1	0	0	1		0	0	1	0	0	0		1	1a	0	Ⅱa	1
48	2	4	2	0	0	1		1	1	0	0	1	0		5	1a	0	Ⅱc+Ⅱa	1
65	1	4	1	0	0	1		0	0	1	0	0	0		2	1a	0	Ⅱc	1
50	2	4.5	1	0	0	1		0	0	0	0	0	0		2	1a,1a	0	Ⅱc,Ⅱa	0
48	1	5.5	2	0	1	2		0	1	0	1	0	1		3	1b	1	3	1
68	1	7	1	1	0	2		0	0	1	0	0	1		2	1b	1	Ⅱc+Ⅲ	1
41	2	1.5	2	0	0	2		0	1	0	0	0	0		3	1b	0	Ⅱc	1
67	1	5.5	1	0	0	1		1	0	0	0	0	0		2	1a	0	Ⅱc	0
56	2	4	1	0	0	2		0	0	0	0	0	0		2	1b	0	Ⅱc+Ⅱb	0
51	1	3.5	1	0	0	1		0	0	1	0	0	0		2	1a	0	Ⅰ	1
63	1	5	1	0	0	2		0	0	1	0	0	0		2	1b	0	Ⅱc	1
62	2	2.3	1	0	0	1		0	0	1	0	1	0		1	1a,1a	0	Ⅰ,Ⅱc	1
76	1	4.5	1	1	0	2		0	0	0	0	0	0		1	1b	0	Ⅱa	0
68	2	7.5	2	0	0	1		0	0	0	0	0	1		3	1a	1	Ⅱb+Ⅲ	0
48	1	3.5	2	0	0	1		1	1	0	0	0	0		4	1a	0	Ⅱc	1
59	1	4	1	0	0	2		0	0	0	0	0	0		2	1b	0	Ⅱ	0
44	2	9	2	0	0	2		1	1	0	0	0	0		4	1b	0	Ⅱb+Ⅱc	1
60	1	1.5	2	0	0	1		0	0	1	0	0	0		3	1a	0	Ⅱc	1
60	2	5	2	0	0	2		1	1	0	1	0	0		4	1b	0	Ⅱc	1
69	1	7.5	2	1	0	2		0	0	0	0	0	0		3	1b	0	Ⅱc	0
52	2	4	1	0	0	1		0	0	0	0	1	0		2	1a	0	Ⅱc	1
42	1	2.5	2	0	0	1		0	1	0	0	0	0		4	1a	0	Ⅱb	1
60	1	7.5	1	0	0	2		0	0	0	0	0	0		2	1b	0	Ⅱb+Ⅲ	0
62	1	2.5	1	0	0	2		0	0	1	0	0	0		2+5	1b	0	Ⅱc+Ⅱa	1
68	1	3.5	1	0	0	1		0	0	1	0	0	0		1	1a	0	Ⅱc	1
61	1	4	1	0	0	2		0	0	1	0	0	0		2	1b	0	Ⅱc	1
69	1	1.5	2	0	0	2		0	0	0	0	0	0		3	1b	0	Ⅱc	0
68	2	2	2	0	1	2		0	1	0	0	0	0		3+4	1b	0	Ⅲ	1
65	1	2	2	0	0	1		0	1	0	0	0	0		4	1a	0	Ⅱc	1
76	2	4.6	1	0	0	2		0	0	0	0	0	0		2	1b	0	2	0
67	2	3.5	1	1	0	2		0	0	1	0	1	0		2	1b	0	Ⅱc,Ⅱc	1
74	2	3.2	1	0	1	2		0	0	1	0	0	0		2	1b	0	3	1
58	2	4	2	0	0	1		0	1	0	1	0	0		4	1a	0	Ⅱc	1
44	1	5	2	0	0	1		0	0	0	1	0	0		4	1a	0	Ⅱb+Ⅱc	1
75	2	4	2	0	0	2		1	0	0	0	0	0		3	1b	0	Ⅱc	0
46	2	3	2	0	0	1		0	1	0	1	0	0		4	1a	0	Ⅱb+Ⅱc	1
65	1	5.5	2	0	0	1		0	1	0	1	0	1		4	1a	1	Ⅱc	1
61	1	2.5	1	0	0	2		0	0	1	0	1	1		2	1b	1	Ⅱc	1
78	2	3	2	0	0	2		1	1	0	0	0	0		3+4	1b	0	Ⅱc	1
62	2	1.6	2	0	0	1		0	0	0	0	0	0		4	1a	0	Ⅱ	0
40	2	4	2	0	0	1		0	0	0	0	0	0		4+2	1a	0	Ⅱc+Ⅱb	0
49	1	2.3	2	1	1	2		1	1	1	0	0	1		5	1b	1	3	1
50	1	3	1	0	1	2		1	1	1	1	0	0		1	1b	0	3	1
50	2	1.5	2	0	0	2		0	1	0	0	0	0		3	1b	0	Ⅱc	1
70	1	3.5	1	0	0	1		0	0	0	0	0	0		1	1a,1a,1a	0	Ⅱa	0
41	1	4	2	0	0	1		0	0	0	0	0	0		4	1a	0	Ⅱb	0
64	2	3.5	1	0	0	2		0	0	1	0	0	0		2	1b	0	Ⅱa+Ⅱc	1
65	1	2	1	1	0	2		0	0	0	1	0	0		2	1b	0	Ⅰ	1
55	1	4.5	2	0	0	1		0	0	0	1	0	0		3	1a	0	Ⅱb+Ⅱc	1
71	2	2.7	1	0	0	1		0	0	0	0	0	0		2	1a,1a	0	Ⅰ,Ⅱc	0
26	2	3	2	0	0	1		0	0	0	0	0	0		3	1a	0	Ⅱc	0
64	2	2.5	2	0	0	2		1	1	0	1	0	0		4	1b	0	Ⅱa+Ⅱc	1
51	1	5	2	0	0	1		0	0	0	0	0	0		4	1a	0	Ⅱc	0
56	1	2.5	1	0	0	2		0	0	0	0	1	0		2	1b	0	Ⅱc	1
64	1	2	1	0	0	1		0	0	0	0	0	0		1	1a	0	Ⅱa+Ⅱc	0
35	2	1.5	2	0	0	1		0	0	0	0	0	0		3	1a	0	Ⅱb	0
68	1	2	2	0	0	2		1	1	0	1	0	0		4	1b	0	Ⅱc	1
67	1	2	1	0	0	2		0	0	1	0	0	0		1	1b,1a	0	Ⅱa+Ⅱc,Ⅱc	1
65	1	4	1	0	0	1		0	0	1	0	0	0		2	1a	0	Ⅱc+Ⅱa	1
58	1	2.5	1	0	1	2		1	0	0	1	0	0		2	1b	0	3	1
55	1	2	1	0	0	2		1	0	1	0	0	0		1	1b	0	Ⅱc	1
54	1	4	2	0	0	1		1	1	0	0	0	0		4	1a	0	Ⅱc+Ⅲ	1
46	1	5	2	0	0	1		0	0	0	0	0	0		3	1a	0	Ⅱc+Ⅲ	0
69	1	2.5	1	0	0	2		0	0	0	1	0	0		1	1b	0	Ⅱc	1
57	2	2.2	2	0	0	1		1	1	0	0	0	0		4	1a	0	Ⅱc	1
42	2	2	1	0	0	1		0	0	0	1	0	0		1	1a	0	Ⅱc	1
51	1	5.5	1	0	0	2		0	0	0	0	1	0		1	1b	0	Ⅱc+Ⅲ	1
38	2	13	2	0	0	1		1	1	0	0	0	0		4	1a	0	Ⅱc	1
43	2	6.5	2	0	0	1		1	1	0	0	0	0		4	1a	0	Ⅱb	1
71	1	5	2	1	0	2		1	0	0	0	0	1		3	1b	1	Ⅱc	0
35	1	6.5	2	0	0	1		1	1	0	1	0	0		4	1a	0	Ⅱb+Ⅱc	1
50	1	3.5	2	0	0	2		0	0	0	0	0	0		3	1b	0	Ⅱa	0
45	1	2.5	2	0	0	2		0	0	0	0	0	0		3	1b	0	Ⅱc	0
68	1	5	1	0	0	1		0	0	1	0	0	0		2	1a	0	Ⅱa	1
35	1	7	2	1	0	2		0	1	1	0	0	0		3	1b	0	Ⅱa+Ⅱb	1
37	2	5.5	2	0	0	1		0	0	0	0	0	0		3	1a	0	Ⅱc	0
66	2	3.5	1	0	0	1		1	0	0	0	0	0		2	1a	0	Ⅱc	0
32	2	5	2	0	0	2		0	0	0	0	0	0		3	1b	0	Ⅱc+Ⅲ	0
41	2	2	2	0	0	2		0	1	0	1	0	1		4	1b	2	Ⅱc	1
55	1	4.5	2	0	0	1		0	1	0	0	0	0		4	1a	0	Ⅱb	1
50	2	1.5	2	0	0	1		0	0	0	1	0	0		4	1a	0	Ⅱc	1
62	1	3	1	0	0	1		0	0	0	0	0	0		1	1a	0	Ⅰ	0
45	1	6.5	2	0	0	1		0	1	0	1	0	0		4	1a	0	Ⅱc	1
58	1	3	1	0	0	1		0	0	1	0	0	0		1	1a	0	Ⅱb	1
47	1	7.5	1	0	0	1		0	0	0	0	0	0		1	1a	0	Ⅱa	0
71	2	4	2	0	0	2		1	1	0	0	0	0		4	1b	0	Ⅱa+Ⅱb	1
58	1	1.5	1	0	0	1		0	0	1	0	1	0		2	1a	0	Ⅱc	1
59	1	5	2	0	0	2		0	1	0	0	0	1		4	1b	1	Ⅱc	1
56	1	2	1	0	0	1		0	0	1	0	0	0		1	1a	0	Ⅱa	1
51	1	3	1	0	0	2		0	0	0	0	0	0		1	1b	0	Ⅱa+Ⅱc	0
59	2	4.3	1	0	0	2		0	0	0	0	0	0		1	1b,1a	0	Ⅱc,Ⅱa	0
56	1	3	1	0	0	1		0	0	0	0	0	0		1	1a	0	Ⅱc	0
46	1	2.5	1	0	0	1		0	0	0	0	0	0		1	1a	0	Ⅱc	0
64	1	2.5	1	0	0	1		0	0	1	0	0	0		1	1a	0	Ⅱc	1
47	1	3	1	0	0	1		0	0	1	0	0	0		1	1a	0	Ⅱc+Ⅱb	1
77	1	3	1	0	0	2		0	0	1	0	0	0		2+3	1b	0	Ⅱc	1
67	1	2	1	0	0	1		0	0	1	0	0	0		1	1a	0	Ⅱc	1
62	1	10	1	0	0	2		0	0	1	1	0	0		1	1b	0	Ⅱa+Ⅱb	1
67	1	1.5	1	0	0	2		0	0	1	0	0	0		2	1b	0	Ⅱc	1
58	1	4.5	1	0	0	2		0	0	0	0	0	0		2	1b	0	Ⅱb	0
44	1	3.2	2	0	0	2		0	1	0	1	0	0		3+2	1b	0	Ⅱc+Ⅲ	1
66	1	3.5	2	0	0	1		0	1	0	1	0	0		5+3	1a	0	Ⅱc+Ⅱa	1
68	1	4.5	1	0	0	2		0	0	1	0	0	0		2	1b	0	Ⅱa+Ⅱc	1
66	2	1.6	1	0	0	1		0	0	0	0	0	0		1	1a	0	Ⅱc	0
62	2	4	2	0	0	1		1	1	0	0	0	0		3	1a	0	Ⅱc	1
73	2	3	2	0	0	1		0	1	0	0	0	0		4	1a	0	Ⅱb	1
43	1	2	2	0	0	1		0	1	1	1	0	1		4	1a	1	Ⅱc	1
66	1	3.5	1	0	0	2		0	0	1	0	0	0		1	1b	0	Ⅱc+Ⅱa	1
51	2	2.2	2	0	0	2		0	0	0	1	0	0		3	1b	0	Ⅱc+Ⅱb	1
63	2	5	1	0	0	1		0	0	0	0	0	0		1	1a	0	Ⅱa	0
53	1	7	1	0	0	1		0	0	1	0	0	0		2	1a	0	Ⅱc	1
61	2	7.5	2	0	0	1		0	1	0	0	0	0		4	1a	0	Ⅱc+Ⅱb	1
75	2	6	2	1	0	2		1	1	0	0	0	0		4	1b	0	Ⅱc+Ⅲ	1
62	2	5.5	1	0	0	1		0	0	0	1	0	0		1	1a	0	Ⅱa+Ⅰ	1
36	1	3.5	2	0	0	1		1	1	0	1	0	0		4	1a	0	Ⅱb	1
46	2	6.5	2	0	0	1		1	1	0	1	0	0		4	1a	0	Iic+Iib	1
32	1	3.5	1	0	0	1		0	0	0	0	0	0		2+4	1a	0	Ⅱb+Ⅱc	0
71	2	6.5	2	0	0	2		1	1	0	0	0	0		4	1b	0	Ⅱb+Ⅱc	1
64	2	1.5	1	1	0	2		0	0	1	0	0	0		2	1b	0	Ⅱc+Ⅱa	1
50	2	4.5	2	0	0	2		0	1	0	1	0	0		4	1b	0	Ⅱc	1
56	2	4.3	2	0	0	1		0	0	0	0	0	0		3	1a	0	Ⅱc	0
43	2	3.5	2	0	0	1		1	1	0	0	0	0		4	1a	0	Ⅱc+Ⅱb	1
65	2	5	2	0	0	1		0	0	0	0	1	0		3	1a	0	Ⅱa+Ⅱc	1
59	1	2.5	1	0	0	1		0	0	1	0	0	0		2	1a	0	Ⅱc+Ⅲ	1
61	1	3	2	1	0	2		0	1	0	0	0	0		5	1b	0	Ⅱc	1
57	1	1.2	1	0	0	2		0	1	0	1	1	1		2	1b	1	Ⅱc	1
66	1	3	2	0	0	1		0	0	0	0	0	0		3	1a	0	Ⅱb+Ⅱc	0
62	2	2.5	1	0	1	2		0	0	0	0	0	0		1	1b	0	Ⅲ	0
71	2	3.3	2	1	0	2		1	1	0	1	0	0		5	1b	0	Ⅰ	1
68	1	1.5	1	0	0	1		0	0	0	0	0	0		1	1a	0	Ⅱc	0
53	2	1.3	2	0	0	1		1	1	0	0	0	0		4	1a	0	Ⅱc	1
47	1	1.2	2	1	0	2		1	1	1	0	0	0		4	1b	0	Ⅱc	1
60	1	2	1	0	0	1		0	0	1	0	1	0		1	1a	0	Ⅱc	1
57	1	2	2	0	1	1		1	1	0	1	0	0		4	1a	0	3	1
56	1	3	1	0	0	1		0	0	0	0	0	0		2	1a	0	Ⅱc+Ⅱa	0
51	2	2.5	1	0	0	1		0	0	1	0	0	0		1	1a	0	residual	1
68	1	2.2	2	0	0	1		1	0	1	0	0	0		4	1a	0	Ⅱc	1
63	2	1.6	1	0	0	1		0	0	0	0	0	0		1	1a	0	Ⅱc	0
76	1	2.6	2	0	0	1		0	0	1	0	1	0		3	1a	0	Ⅱa	1
35	2	2	2	0	0	1		1	1	0	0	0	0		4	1a,1a	0	Ⅱb,Ⅱb+Ⅱc	1
46	2	4	2	0	0	1		0	0	0	0	0	0		4	1a	0	Ⅱb+Ⅱc	0
64	2	3.2	1	0	0	1		0	0	0	0	0	0		1	1a	0	Ⅱa	0
57	1	2	1	0	0	1		0	0	1	0	1	0		1	1a	0	Ⅱc	1
72	2	3.2	1	0	0	1		0	0	0	0	0	0		1	1a	0	Ⅱb+Ⅱc	0
74	1	3	2	0	0	2		1	1	0	0	0	0		3	1b	0	Ⅱc	1
60	1	6	1	0	0	2		0	0	0	0	0	0		2	1b	0	Ⅱc+Ⅱa	0
51	2	3	2	0	0	2		0	1	0	0	0	0		4	1b	0	Ⅱc	1
39	2	4	2	0	0	2		0	0	0	0	0	1		3+4	1b	1	Ⅱc	0
49	1	2.5	1	0	1	2		0	0	1	0	0	0		2	1b	0	3	1
47	1	2.5	1	0	0	2		0	0	0	0	0	0		1	1b	0	Ⅱc	0
67	1	3.8	2	0	0	2		1	1	0	0	0	0		3	1b	0	Ⅱc	1
50	2	3	2	0	0	2		1	1	0	1	0	0		4	1b	0	Ⅱc	1
50	1	1.5	1	0	0	1		0	0	1	0	0	0		1	1a	0	Ⅱc+Ⅱa	1
30	2	2.5	2	0	0	1		1	1	0	1	0	0		4	1a,1a	0	①Ⅱb+Ⅱc ②Ⅱc	1
61	2	4.5	2	0	0	2		0	1	0	0	1	0		4	1b	0	Ⅱc+Ⅱb	1
72	1	2	1	0	0	1		0	0	0	0	0	0		1	1a	0	Ⅱa	0
61	1	2.5	1	0	0	2		0	0	0	0	0	0		1	1b	0	Ⅱc	0
52	2	1.5	2	0	0	2		0	0	1	0	0	0		3	1b	0	Ⅱc	1
43	2	6.2	2	0	0	2		0	1	0	0	0	0		4	1b	0	Ⅱc+Ⅲ	1
52	2	2.5	2	0	0	2		1	1	0	1	0	0		4	1b	0	Ⅱc	1
66	2	4	2	0	0	2		0	1	0	0	0	0		4	1b	0	Ⅱc+Ⅱb	1
63	2	4	1	0	0	1		0	0	1	1	0	0		2	1a	0	Ⅱa+Ⅱc	1
67	1	3.5	1	0	0	2		0	0	1	0	0	0		1	1b,1a	0	①Ⅱc ②Ⅱc+Ⅱa	1
68	1	5	1	1	1	2		0	0	1	1	0	0		2	1b	0	3	1
47	2	1.7	2	0	0	1		0	1	0	1	0	0		4	1a	0	Ⅱc	1
70	1	7	2	0	0	2		0	0	0	0	0	0		4	1b	0	Ⅱc+Ⅱa	0
69	2	2	1	0	0	1		0	0	0	0	0	0		1	1a	0	Ⅱc+Ⅱa	0
64	1	6	1	0	0	2		1	1	1	1	0	0		2	1b	0	Ⅰ+Ⅱa	1
51	1	4	1	1	0	2		0	0	1	1	0	0		2	1b,1a	0	①Ⅱb ②Ⅰ	1
70	2	3	1	1	0	2		0	0	1	0	1	0		2	1b	0	Ⅱb+Ⅱa	1
65	1	6	1	0	0	2		0	0	0	0	0	0		1+5	1b,1a	0	①Ⅰ+Ⅱa ②Ⅱc	0
40	1	3	2	0	0	2		1	1	0	1	0	0		4	1b	0	Ⅱa+Ⅱc	1
78	2	3	1	0	0	1		0	0	0	0	0	0		1	1a	0	Ⅱb+Ⅲ	0
54	1	4.5	1	0	0	1		0	1	0	0	1	0		2+5	1a,1a,1a	0	①Ⅱc ②EGC ③EGC	1
48	2	3.5	2	0	0	2		1	1	0	1	0	1		4	1b	1	Ⅱc	1
30	2	2	2	0	0	1		1	1	0	1	0	0		4	1a	0	Ⅱb	1
61	2	4.5	2	0	0	1		0	1	0	1	0	0		3	1a	0	Ⅱc+Ⅱb	1
47	1	2.8	2	1	0	2		0	0	1	0	0	1		3	1b	2	2	1
69	2	3.7	2	0	0	1		0	0	0	0	0	0		5	1a	0	Ⅱb+Ⅱc	0
41	2	2	2	0	0	2		0	0	0	0	0	0		4	1b	0	Ⅱc	0
39	2	5.1	2	0	0	1		0	0	0	0	0	0		4	1a	0	Ⅱc	0
60	2	2.2	1	0	0	1		0	0	0	0	0	0		1	1a	0	Ⅱc	0
74	1	3.8	1	0	0	2		0	0	0	1	0	0		2	1b	0	Borrman type I	1
52	1	4.5	2	0	0	1		0	0	0	0	0	0		3	1a	0	Ⅱb+Ⅲ	0
68	2	3.5	1	0	0	2		0	0	1	0	0	0		2	1b	0	Ⅱc	1
30	1	3	2	0	0	1		0	1	0	0	0	0		4	1a	0	Ⅱb	1
62	1	12.5	1	0	0	1		0	0	0	0	0	1		2	1a	3b	Ⅱb+Ⅱa	0
41	1	4.5	2	0	0	2		0	1	0	0	0	0		4	1b	0	Ⅱc+Ⅱa	1
73	1	2.8	1	0	0	1		0	0	0	1	0	0		1	1a	0	Ⅰ	1
50	1	4.7	1	0	0	1		0	0	0	0	0	0		1	1a	0	Ⅱc+Ⅲ	0
63	1	3.5	1	0	0	1		0	0	1	0	0	0		2	1a	0	Ⅱb	1
54	1	1.8	1	0	0	2		0	0	1	0	0	0		2	1b	0	Ⅱc	1
32	2	1.2	2	0	1	2		1	1	1	0	0	0		5+3	1b	0	Ⅲ	1
39	1	2.5	2	0	0	1		0	0	0	0	0	0		4	1a	0	Ⅱc+Ⅱa	0
78	1	4	1	0	0	2		0	0	0	0	0	0		2	1b,1b,1a	0	Ⅰ,Ⅰ,Ⅱa	0
67	1	2.5	1	0	0	2		0	0	1	0	0	0		1	1b	0	Ⅱc+Ⅱa	1
47	1	2	1	1	0	2		0	0	1	0	1	0		2	1b	0	Ⅱ	1
75	2	2	1	0	0	2		0	0	0	0	0	0		1	1b	0	Ⅰ	0
57	1	3.5	1	0	0	2		0	0	1	0	1	0		2	1b	0	Ⅱb	1
69	2	4	1	1	0	2		0	0	0	0	0	0		2	1b	0	Ⅰ	0
71	1	2.5	2	1	0	2		0	0	1	0	1	1		3	1b	2	Ⅱc	1
56	2	3	2	0	0	1		0	0	0	0	0	0		4	1a	0	Ⅱc	0
62	1	3.5	1	1	0	2		0	0	1	0	0	1		2	1b	1	Ⅱc	1
46	1	7	2	0	0	1		0	0	0	0	0	0		4	1a	0	Ⅱc+Ⅲ	0
53	2	4	2	0	0	2		0	0	0	1	0	0		3	1b	0	Ⅱc	1
60	2	3	2	0	0	1		0	1	0	0	0	0		3	1a	0	Ⅱc	1
60	1	5.2	2	0	0	2		0	0	0	0	0	0		3	1b	0	Ⅱc+Ⅱb	0
50	2	2	1	0	0	1		0	0	0	0	0	0		1	1a	0	Ⅱb+Ⅱc	0
63	1	6.5	2	1	0	2		0	1	1	0	0	0		5	1b	0	Ⅱa+Ⅱb	1
53	1	1.5	1	0	0	1		0	0	1	0	0	0		2+4	1a	0	Ⅱc	1
50	2	1.7	1	0	0	1		0	0	0	0	0	0		2+3	1a	0	Ⅱc	0
59	1	3.2	1	0	1	2		0	0	1	0	0	1		1	1b	1	3	1
60	1	2	1	0	0	1		0	0	1	0	0	0		1	1a	0	Ⅱc+Ⅱa	1
70	2	4	2	0	0	1		0	0	1	0	0	0		3	1a	0	Ⅱc	1
50	1	4	1	0	1	2		0	0	1	0	1	0		1	1b	0	3	1
37	2	5.2	2	0	0	1		1	1	0	1	0	0		4	1a	0	Ⅱc	1
49	1	3.2	2	0	0	1		0	1	0	0	0	0		4	1a	0	Ⅱc+Ⅱb	1
33	2	8	2	0	0	2		0	1	0	0	1	1		3	1b	1	Ⅱc	1
60	1	4	1	1	0	2		0	0	1	0	1	1		1	1b	2	2	1
50	1	1.5	1	0	0	2		0	0	0	0	0	0		1	1b	0	Ⅱc	0
57	1	1.3	2	0	0	1		1	1	0	1	0	0		4	1a	0	Ⅱc	1
43	1	1.2	2	0	0	1		0	0	0	0	0	0		4	1a	0	Ⅱc	0
69	2	5	1	1	0	2		0	0	0	0	1	1		1	1b	1	Ⅱa+Ⅲ	1
54	1	1.6	1	0	0	2		0	1	0	0	0	0		1	1b	0	Ⅱb	1
52	2	3	1	0	0	1		0	0	0	0	1	0		1	1a	0	Ⅱa	1
47	1	2	1	0	0	2		0	0	0	0	0	0		2	1b	0	Ⅱc	0
68	1	2.3	1	1	0	2		0	0	1	0	0	0		2	1b	0	Ⅱc	1
60	2	5.5	1	0	0	2		0	0	0	0	0	1		1	1b	1	Ⅱc+Ⅱa	0
