# Supplementary material for: Nomogram Incorporating CD44v6 and Clinicopathological Factors to Predict Lymph Node Metastasis for Early Gastric Cancer
Source: PLoS One. 2016 Aug 2;11(8):e0159424. doi: 10.1371/journal.pone.0159424 (PMC4970798; doi:10.1371/journal.pone.0159424)
Supplement: S2 File — (XLSX) [file pone.0159424.s003.xlsx]

## Sheet: Dist
Table 1. Clinicopathologic characteristics of the patients
Data Set (total subject)									Data Set (exclude the subject with at least one missing variable)
	Characteristics	Subgroup	Total	No LN (%)	LN (%)	p-value				Characteristics	Subgroup	Total	No LN (%)	LN (%)	p-value
			( N=358)	( N=334 )	( N=24 )							( N=336)	( N=312 )	( N=24 )
1	Sex	1: Male	229	214 (93.45)	15 (6.55)	0.8769	chi-sqaure test		1	Sex	1: Male	211	196 (92.89)	15 (7.11)	0.975	chi-sqaure test
		2: Female	129	120 (93.02)	9 (6.98)						2: Female	125	116 (92.8)	9 (7.2)
2	Age (mean±SD)		358	58.55±11.25	55.17±11.42	0.1559	t-test		2	Age (mean±SD)		336	58.37±11.3	55.17±11.42	0.1821	t-test
3	pT	1 : Mucosa	214	210 (98.13)	4 (1.87)	<.0001	chi-sqaure test		3	pT	1 : Mucosa	195	191 (97.95)	4 (2.05)	<.0001	chi-sqaure test
		2 : Submucosa	144	124 (86.11)	20 (13.89)						2 : Submucosa	141	121 (85.82)	20 (14.18)
4	Size (mean±SD)		358	3.03±1.75	4.58±2.49	0.0063	t-test		4	Size (mean±SD)		336	3.09±1.76	4.58±2.49	0.0085	t-test
5	Diff	1 : Diff	231	222 (96.1)	9 (3.9)	0.0042	chi-sqaure test		5	Diff	1 : Diff	212	203 (95.75)	9 (4.25)	0.007	chi-sqaure test
		2 : UD	127	112 (88.19)	15 (11.81)						2 : UD	124	109 (87.9)	15 (12.1)
6	Ulceration	0 : No	340	319 (93.82)	21 (6.18)	0.0972	Fisher's exact test		6	Ulceration	0 : No	320	299 (93.44)	21 (6.56)	0.0968	Fisher's exact test
		1 : Ulcer(+)	17	14 (82.35)	3 (17.65)						1 : Ulcer(+)	16	13 (81.25)	3 (18.75)
		missing	1
7	LBVI	0 : Not identified	327	311 (95.11)	16 (4.89)	0.0003	Fisher's exact test		7	LBVI	0 : Not identified	306	290 (94.77)	16 (5.23)	0.0004	Fisher's exact test
		1 : Present	31	23 (74.19)	8 (25.81)						1 : Present	30	22 (73.33)	8 (26.67)
8	a1cat revers	0	255	242 (94.9)	13 (5.1)	0.0174	chi-sqaure test		8	a1cat revers	0	250	237 (94.8)	13 (5.2)	0.0184	chi-sqaure test
		1	87	76 (87.36)	11 (12.64)						1	86	75 (87.21)	11 (12.79)
		missing	16
9	EZH revers	0	275	257 (93.45)	18 (6.55)	0.4311	Fisher's exact test		9	EZH revers	0	271	253 (93.36)	18 (6.64)	0.4306	Fisher's exact test
		1	66	60 (90.91)	6 (9.09)						1	65	59 (90.77)	6 (9.23)
		missing	17
10	Ecad revers	0	293	272 (92.83)	21 (7.17)	1	Fisher's exact test		10	Ecad revers	0	287	266 (92.68)	21 (7.32)	1	Fisher's exact test
		1	49	46 (93.88)	3 (6.12)						1	49	46 (93.88)	3 (6.12)
		missing	16
11	CD44v6 concl	0	310	293 (94.52)	17 (5.48)	0.0036	Fisher's exact test		11	CD44v6 concl	0	305	288 (94.43)	17 (5.57)	0.0032	Fisher's exact test
		1	32	25 (78.13)	7 (21.88)						1	31	24 (77.42)	7 (22.58)
		missing	16
12	p53 concl	0	227	212 (93.39)	15 (6.61)	0.6769	chi-sqaure test		12	p53 concl	0	222	207 (93.24)	15 (6.76)	0.7014	chi-sqaure test
		1	115	106 (92.17)	9 (7.83)						1	114	105 (92.11)	9 (7.89)
		missing	16

## Sheet: Model
Table 2. Logistic regression - Univariable and Multivariable analysis
(1) model with LBVI
		Univariable		Old Factors 7 : Total model		Old Factors : Select model (alpha = 0.1)		Final model + All new marker		Final model + Selected new marker (alpha = 0.1)
Characteristics	Subgroup	Univariable OR (95% CI)	p-value	Multivariable OR (95% CI)	p-value	Multivariable OR (95% CI)	p-value	Multivariable OR (95% CI)	p-value	Multivariable OR (95% CI)	p-value
		Total = 336 / Event = 24		Total = 336 / Event = 24		Total = 336 / Event = 24		Total = 336 / Event = 24		Total = 336 / Event = 24
Sex	1: Male	1		1
	2: Female	1.01 (0.43-2.39)	0.975	0.85 (0.31-2.30)	0.7411
Age (mean±SD)		0.98 (0.94-1.01)	0.1834	0.97 (0.93-1.02)	0.2314
pT	1 : Mucosa	1		1		1		1		1
	2 : Submucosa	7.89 (2.63-23.65)	0.0002	5.51 (1.62-18.77)	0.0063	5.45 (1.66-17.89)	0.0052	5.08 (1.49-17.38)	0.0096	5.48 (1.63-18.43)	0.006
Size (mean±SD)		1.37 (1.15-1.64)	0.0006	1.35 (1.10-1.66)	0.0045	1.33 (1.08-1.63)	0.0065	1.36 (1.09-1.70)	0.0072	1.33 (1.07-1.65)	0.0096
Diff	1 : Diff	1		1		1		1		1
	2 : UD	3.10 (1.32-7.33)	0.0097	2.23 (0.79-6.27)	0.1289	2.54 (1.01-6.42)	0.0487	3.71 (0.98-14.09)	0.0544	3.30 (1.21-8.96)	0.0193
Ulceration	0 : No	1		1
	1 : Ulcer(+)	3.29 (0.87-12.44)	0.0798	2.46 (0.56-10.84)	0.2335
LBVI	0 : Not identified	1		1		1		1		1
	1 : Present	6.59 (2.54-17.09)	0.0001	3.62 (1.18-11.11)	0.0246	3.20 (1.10-9.29)	0.0327	3.21 (0.95-10.82)	0.0605	2.81 (0.94-8.46)	0.0658
① a1cat revers	0	1						1
	1	2.67 (1.15-6.22)	0.0223					1.32 (0.34-5.05)	0.687
② EZH revers	0	1						1
	1	1.43 (0.54-3.76)	0.4688					2.08 (0.65-6.68)	0.2165
③ Ecad revers	0	1						1
	1	0.83 (0.24-2.88)	0.7645					0.33 (0.08-1.45)	0.1421
④ CD44v6 concl	0	1						1		1
	1	4.94 (1.87-13.08)	0.0013					5.85 (1.69-20.22)	0.0053	5.75 (1.79-18.44)	0.0033
⑤ p53 concl	0	1						1
	1	1.18 (0.50-2.79)	0.7016					1.18 (0.36-3.83)	0.7853
(2) model without LBVI
		Univariable		Old Factors 7 : Total model		Old Factors : Select model (alpha = 0.1)		Final model + All new marker		Final model + Selected new marker (alpha = 0.1)
Characteristics	Subgroup	Univariable OR (95% CI)	p-value	Multivariable OR (95% CI)	p-value	Multivariable OR (95% CI)	p-value	Multivariable OR (95% CI)	p-value	Multivariable OR (95% CI)	p-value
		Total = 336 / Event = 24		Total = 336 / Event = 24		Total = 336 / Event = 24		Total = 336 / Event = 24		Total = 336 / Event = 24
Sex	1: Male	1		1
	2: Female	1.01 (0.43-2.39)	0.975	0.70 (0.26-1.88)	0.4722
Age (mean±SD)		0.98 (0.94-1.01)	0.1834	0.98 (0.94-1.02)	0.387
pT	1 : Mucosa	1		1		1		1		1
	2 : Submucosa	7.89 (2.63-23.65)	0.0002	7.57 (2.36-24.35)	0.0007	7.52 (2.42-23.36)	0.0005	7.06 (2.19-22.73)	0.0011	7.52 (2.37-23.83)	0.0006
Size (mean±SD)		1.37 (1.15-1.64)	0.0006	1.37 (1.12-1.67)	0.0026	1.35 (1.10-1.65)	0.0037	1.38 (1.11-1.72)	0.0039	1.34 (1.09-1.66)	0.0062
Diff	1 : Diff	1		1		1		1		1
	2 : UD	3.10 (1.32-7.33)	0.0097	2.34 (0.84-6.54)	0.1056	2.32 (0.94-5.72)	0.068	4.08 (1.11-14.96)	0.0339	3.09 (1.16-8.23)	0.0245
Ulceration	0 : No	1		1
	1 : Ulcer(+)	3.29 (0.87-12.44)	0.0798	2.33 (0.55-9.89)	0.2507
① a1cat revers	0	1						1
	1	2.67 (1.15-6.22)	0.0223					1.13 (0.30-4.20)	0.8548
② EZH revers	0	1						1
	1	1.43 (0.54-3.76)	0.4688					1.90 (0.59-6.12)	0.2797
③ Ecad revers	0	1						1
	1	0.83 (0.24-2.88)	0.7645					0.38 (0.09-1.62)	0.1889
④ CD44v6 concl	0	1						1		1
	1	4.94 (1.87-13.08)	0.0013					6.23 (1.84-21.07)	0.0032	6.45 (2.02-20.56)	0.0016
⑤ p53 concl	0	1						1
	1	1.18 (0.50-2.79)	0.7016					1.65 (0.55-4.95)	0.3751

## Sheet: AUC
Table 3. AUC
								AUC			pAUC
	Model			90% Specificity		80% Specificity		AUC	(CI)	Delong's test one sided p-value	Partial AUC*	(CI)	Delong's test one sided p-value
				Sensitivity	Specificity	Sensitivity	Specificity
(1) Model with LBVI	1	Final model	LN ~ pT + Size + Diff + LBVI	0.5	0.9071	0.7083	0.8077	0.8509	( 0.7841 - 0.9177 )		0.0296	( 0.0149 - 0.0483 )
	2	Final model + CD44v6 concl	LN ~ pT + Size + Diff + LBVI + CD44v6 concl	0.5	0.9006	0.75	0.8045	0.8649	( 0.8036 - 0.9261 )	0.2436	0.0324	( 0.0166 - 0.0505 )	0.2971
(2) Model without LBVI	1	Final model	LN ~ pT + Size + Diff	0.375	0.9071	0.6667	0.8013	0.8306	( 0.7659 - 0.8953 )		0.0203	( 0.0078 - 0.0369 )
	2	Final model + CD44v6 concl	LN ~ pT + Size + Diff + CD44v6 concl	0.4167	0.9006	0.7917	0.8077	0.8532	( 0.7910 - 0.9155 )	0.1579	0.026	( 0.0120 - 0.0445 )	0.2135
* Partial AUC for specificities range from 90% to 100%

## Sheet: NRI_IDI
1. NRI (Net Reclassification Improvement)													2. IDI (Integrated discremination Improvement)
(1) Model with LBVI						(2) Model without LBVI							(1) Model with LBVI						(2) Model without LBVI
	1) Final model vs. Additive model 1			p-value			1) Final model vs. Additive model 1			p-value				1) Final model vs. Additive model 1			p-value			1) Final model vs. Additive model 1			p-value
		① P_events_up	0.291667					① P_events_up	0.291667						① IDI 1	0.0552523					① IDI 1	0.0593987
		② P_events_down	0.708333					② P_events_down	0.708333						② z_IDI 1	1.77308	0.0762162				② z_IDI 1	1.99664	0.0458647
		③ P_nonevents_up	0.0769231					③ P_nonevents_up	0.0769231						③ IDI 2	0.0552523					③ IDI 2	0.0593987
		④ P_nonevents_down	0.923077					④ P_nonevents_down	0.923077						④ z_IDI 2	1.77308	0.0762162				④ z_IDI 2	1.99664	0.0458647
		⑤ NRI	0.429487					⑤ NRI	0.429487
		⑥ z	2.02751	0.0426101				⑥ z	2.02751	0.0426101
		⑦ z_events	-2.04124	0.0412268				⑦ z_events	-2.04124	0.0412268
		⑧ z_nonevents	14.9461	0				⑧ z_nonevents	14.9461	0

## Sheet: Bootstrap
(1) Model with LBVI							(2) Model without LBVI
Boot_number	Variable	Level	OR	P-value			Boot_number	Variable	Level	OR	P-value
Boot1	Sex	1: Male	1				Boot1	Sex	1: Male	1
Boot1	Sex	2: Female	2.05929	0.213185			Boot1	Sex	2: Female
Boot1	Age	(mean±SD)	0.944858	0.0194033			Boot1	Age	(mean±SD)	0.958438	0.04464
Boot1	pT	1 : Mucosa	1				Boot1	pT	1 : Mucosa	1
Boot1	pT	2 : Submucosa	9.78063	0.00529646			Boot1	pT	2 : Submucosa	21.8059	7.66651e-05
Boot1	Size	(mean±SD)					Boot1	Size	(mean±SD)
Boot1	Diff	1 : Diff	1				Boot1	Diff	1 : Diff	1
Boot1	Diff	2 : UD					Boot1	Diff	2 : UD
Boot1	Ulceration	0 : No	1				Boot1	Ulceration	0 : No	1
Boot1	Ulceration	1 : Ulcer(+)	5.60517	0.0267702			Boot1	Ulceration	1 : Ulcer(+)
Boot1	LBVI	0 : Not identified	1				Boot1	LBVI	0 : Not identified	1
Boot1	LBVI	1 : Present	10.0018	0.000547204			Boot1	LBVI	1 : Present
Boot1	a1cat revers	0	1				Boot1	a1cat revers	0	1
Boot1	a1cat revers	1					Boot1	a1cat revers	1
Boot1	EZH revers	0	1				Boot1	EZH revers	0	1
Boot1	EZH revers	1					Boot1	EZH revers	1
Boot1	Ecad revers	0	1				Boot1	Ecad revers	0	1
Boot1	Ecad revers	1					Boot1	Ecad revers	1
Boot1	CD44v6 concl	0	1				Boot1	CD44v6 concl	0	1
Boot1	CD44v6 concl	1	14.3012	1.73419e-05			Boot1	CD44v6 concl	1	14.4566	1.90837e-06
Boot1	p53 concl	0	1				Boot1	p53 concl	0	1
Boot1	p53 concl	1					Boot1	p53 concl	1
Boot2	Sex	1: Male	1				Boot2	Sex	1: Male	1
Boot2	Sex	2: Female					Boot2	Sex	2: Female
Boot2	Age	(mean±SD)	0.965125	0.173503			Boot2	Age	(mean±SD)	0.975511	0.318255
Boot2	pT	1 : Mucosa	1				Boot2	pT	1 : Mucosa	1
Boot2	pT	2 : Submucosa	12.1923	0.00307335			Boot2	pT	2 : Submucosa	17.3047	0.000453417
Boot2	Size	(mean±SD)	1.47557	0.00320722			Boot2	Size	(mean±SD)	1.51335	0.00154626
Boot2	Diff	1 : Diff	1				Boot2	Diff	1 : Diff	1
Boot2	Diff	2 : UD					Boot2	Diff	2 : UD
Boot2	Ulceration	0 : No	1				Boot2	Ulceration	0 : No	1
Boot2	Ulceration	1 : Ulcer(+)					Boot2	Ulceration	1 : Ulcer(+)
Boot2	LBVI	0 : Not identified	1				Boot2	LBVI	0 : Not identified	1
Boot2	LBVI	1 : Present	2.80108	0.103681			Boot2	LBVI	1 : Present
Boot2	a1cat revers	0	1				Boot2	a1cat revers	0	1
Boot2	a1cat revers	1	5.98301	0.00396072			Boot2	a1cat revers	1	4.55112	0.00895892
Boot2	EZH revers	0	1				Boot2	EZH revers	0	1
Boot2	EZH revers	1					Boot2	EZH revers	1
Boot2	Ecad revers	0	1				Boot2	Ecad revers	0	1
Boot2	Ecad revers	1	0.154039	0.042506			Boot2	Ecad revers	1	0.172542	0.056058
Boot2	CD44v6 concl	0	1				Boot2	CD44v6 concl	0	1
Boot2	CD44v6 concl	1	7.46881	0.000946976			Boot2	CD44v6 concl	1	8.51571	0.000344656
Boot2	p53 concl	0	1				Boot2	p53 concl	0	1
Boot2	p53 concl	1					Boot2	p53 concl	1
Boot3	Sex	1: Male	1				Boot3	Sex	1: Male	1
Boot3	Sex	2: Female					Boot3	Sex	2: Female
Boot3	Age	(mean±SD)					Boot3	Age	(mean±SD)
Boot3	pT	1 : Mucosa	1				Boot3	pT	1 : Mucosa	1
Boot3	pT	2 : Submucosa					Boot3	pT	2 : Submucosa	2.96673	0.0289731
Boot3	Size	(mean±SD)	1.34628	0.0170872			Boot3	Size	(mean±SD)	1.31693	0.0196893
Boot3	Diff	1 : Diff	1				Boot3	Diff	1 : Diff	1
Boot3	Diff	2 : UD	6.98743	0.0005823			Boot3	Diff	2 : UD	7.05352	0.000243772
Boot3	Ulceration	0 : No	1				Boot3	Ulceration	0 : No	1
Boot3	Ulceration	1 : Ulcer(+)	4.32527	0.148791			Boot3	Ulceration	1 : Ulcer(+)
Boot3	LBVI	0 : Not identified	1				Boot3	LBVI	0 : Not identified	1
Boot3	LBVI	1 : Present	8.19872	0.00049808			Boot3	LBVI	1 : Present
Boot3	a1cat revers	0	1				Boot3	a1cat revers	0	1
Boot3	a1cat revers	1					Boot3	a1cat revers	1
Boot3	EZH revers	0	1				Boot3	EZH revers	0	1
Boot3	EZH revers	1	3.03333	0.0516937			Boot3	EZH revers	1
Boot3	Ecad revers	0	1				Boot3	Ecad revers	0	1
Boot3	Ecad revers	1	0.160247	0.0242051			Boot3	Ecad revers	1	0.1699	0.026122
Boot3	CD44v6 concl	0	1				Boot3	CD44v6 concl	0	1
Boot3	CD44v6 concl	1	5.16793	0.0133992			Boot3	CD44v6 concl	1	4.42879	0.0147415
Boot3	p53 concl	0	1				Boot3	p53 concl	0	1
Boot3	p53 concl	1					Boot3	p53 concl	1
Boot4	Sex	1: Male	1				Boot4	Sex	1: Male	1
Boot4	Sex	2: Female	0.403241	0.136976			Boot4	Sex	2: Female
Boot4	Age	(mean±SD)	0.963088	0.158331			Boot4	Age	(mean±SD)
Boot4	pT	1 : Mucosa	1				Boot4	pT	1 : Mucosa	1
Boot4	pT	2 : Submucosa	9.33712	0.00602273			Boot4	pT	2 : Submucosa	17.2451	0.000288902
Boot4	Size	(mean±SD)	1.45003	0.00303806			Boot4	Size	(mean±SD)	1.46134	0.00266597
Boot4	Diff	1 : Diff	1				Boot4	Diff	1 : Diff	1
Boot4	Diff	2 : UD					Boot4	Diff	2 : UD
Boot4	Ulceration	0 : No	1				Boot4	Ulceration	0 : No	1
Boot4	Ulceration	1 : Ulcer(+)					Boot4	Ulceration	1 : Ulcer(+)
Boot4	LBVI	0 : Not identified	1				Boot4	LBVI	0 : Not identified	1
Boot4	LBVI	1 : Present	6.2191	0.00766067			Boot4	LBVI	1 : Present
Boot4	a1cat revers	0	1				Boot4	a1cat revers	0	1
Boot4	a1cat revers	1					Boot4	a1cat revers	1
Boot4	EZH revers	0	1				Boot4	EZH revers	0	1
Boot4	EZH revers	1	4.63753	0.0165682			Boot4	EZH revers	1	4.03876	0.0125542
Boot4	Ecad revers	0	1				Boot4	Ecad revers	0	1
Boot4	Ecad revers	1					Boot4	Ecad revers	1	0.150004	0.0884045
Boot4	CD44v6 concl	0	1				Boot4	CD44v6 concl	0	1
Boot4	CD44v6 concl	1	13.9035	1.03964e-05			Boot4	CD44v6 concl	1	11.2212	2.34788e-05
Boot4	p53 concl	0	1				Boot4	p53 concl	0	1
Boot4	p53 concl	1					Boot4	p53 concl	1
Boot5	Sex	1: Male	1				Boot5	Sex	1: Male	1
Boot5	Sex	2: Female					Boot5	Sex	2: Female
Boot5	Age	(mean±SD)					Boot5	Age	(mean±SD)
Boot5	pT	1 : Mucosa	1				Boot5	pT	1 : Mucosa	1
Boot5	pT	2 : Submucosa	4.9619	0.00458636			Boot5	pT	2 : Submucosa	4.9619	0.00458636
Boot5	Size	(mean±SD)	1.37017	0.00669771			Boot5	Size	(mean±SD)	1.37017	0.00669771
Boot5	Diff	1 : Diff	1				Boot5	Diff	1 : Diff	1
Boot5	Diff	2 : UD	1.24685	0.79126			Boot5	Diff	2 : UD	1.24685	0.79126
Boot5	Ulceration	0 : No	1				Boot5	Ulceration	0 : No	1
Boot5	Ulceration	1 : Ulcer(+)					Boot5	Ulceration	1 : Ulcer(+)
Boot5	LBVI	0 : Not identified	1				Boot5	LBVI	0 : Not identified	1
Boot5	LBVI	1 : Present					Boot5	LBVI	1 : Present
Boot5	a1cat revers	0	1				Boot5	a1cat revers	0	1
Boot5	a1cat revers	1	14.683	0.00111245			Boot5	a1cat revers	1	14.683	0.00111245
Boot5	EZH revers	0	1				Boot5	EZH revers	0	1
Boot5	EZH revers	1					Boot5	EZH revers	1
Boot5	Ecad revers	0	1				Boot5	Ecad revers	0	1
Boot5	Ecad revers	1	0.0465678	0.000669748			Boot5	Ecad revers	1	0.0465678	0.000669748
Boot5	CD44v6 concl	0	1				Boot5	CD44v6 concl	0	1
Boot5	CD44v6 concl	1	7.66833	0.00336332			Boot5	CD44v6 concl	1	7.66833	0.00336332
Boot5	p53 concl	0	1				Boot5	p53 concl	0	1
Boot5	p53 concl	1					Boot5	p53 concl	1
Boot6	Sex	1: Male	1				Boot6	Sex	1: Male	1
Boot6	Sex	2: Female					Boot6	Sex	2: Female	0.213383	0.021645
Boot6	Age	(mean±SD)					Boot6	Age	(mean±SD)
Boot6	pT	1 : Mucosa	1				Boot6	pT	1 : Mucosa	1
Boot6	pT	2 : Submucosa	4.08662	0.0266629			Boot6	pT	2 : Submucosa	6.59463	0.00227654
Boot6	Size	(mean±SD)					Boot6	Size	(mean±SD)
Boot6	Diff	1 : Diff	1				Boot6	Diff	1 : Diff	1
Boot6	Diff	2 : UD	15.1593	0.000216289			Boot6	Diff	2 : UD	19.9101	6.53385e-05
Boot6	Ulceration	0 : No	1				Boot6	Ulceration	0 : No	1
Boot6	Ulceration	1 : Ulcer(+)					Boot6	Ulceration	1 : Ulcer(+)
Boot6	LBVI	0 : Not identified	1				Boot6	LBVI	0 : Not identified	1
Boot6	LBVI	1 : Present	4.15048	0.0431616			Boot6	LBVI	1 : Present
Boot6	a1cat revers	0	1				Boot6	a1cat revers	0	1
Boot6	a1cat revers	1					Boot6	a1cat revers	1
Boot6	EZH revers	0	1				Boot6	EZH revers	0	1
Boot6	EZH revers	1	9.37212	0.00100419			Boot6	EZH revers	1	7.32604	0.00160248
Boot6	Ecad revers	0	1				Boot6	Ecad revers	0	1
Boot6	Ecad revers	1					Boot6	Ecad revers	1
Boot6	CD44v6 concl	0	1				Boot6	CD44v6 concl	0	1
Boot6	CD44v6 concl	1	46.5194	5.12513e-07			Boot6	CD44v6 concl	1	48.6376	1.72019e-07
Boot6	p53 concl	0	1				Boot6	p53 concl	0	1
Boot6	p53 concl	1					Boot6	p53 concl	1
Boot7	Sex	1: Male	1				Boot7	Sex	1: Male	1
Boot7	Sex	2: Female					Boot7	Sex	2: Female	0.319214	0.0605279
Boot7	Age	(mean±SD)	0.956938	0.10386			Boot7	Age	(mean±SD)	0.954246	0.0973937
Boot7	pT	1 : Mucosa	1				Boot7	pT	1 : Mucosa	1
Boot7	pT	2 : Submucosa	12.8525	0.00137768			Boot7	pT	2 : Submucosa	28.235	5.71303e-05
Boot7	Size	(mean±SD)					Boot7	Size	(mean±SD)	1.35132	0.015691
Boot7	Diff	1 : Diff	1				Boot7	Diff	1 : Diff	1
Boot7	Diff	2 : UD					Boot7	Diff	2 : UD
Boot7	Ulceration	0 : No	1				Boot7	Ulceration	0 : No	1
Boot7	Ulceration	1 : Ulcer(+)					Boot7	Ulceration	1 : Ulcer(+)
Boot7	LBVI	0 : Not identified	1				Boot7	LBVI	0 : Not identified	1
Boot7	LBVI	1 : Present	5.35323	0.00635813			Boot7	LBVI	1 : Present
Boot7	a1cat revers	0	1				Boot7	a1cat revers	0	1
Boot7	a1cat revers	1	5.99231	0.00221281			Boot7	a1cat revers	1	6.06909	0.00224434
Boot7	EZH revers	0	1				Boot7	EZH revers	0	1
Boot7	EZH revers	1					Boot7	EZH revers	1
Boot7	Ecad revers	0	1				Boot7	Ecad revers	0	1
Boot7	Ecad revers	1	0.251413	0.0845479			Boot7	Ecad revers	1	0.251358	0.0890446
Boot7	CD44v6 concl	0	1				Boot7	CD44v6 concl	0	1
Boot7	CD44v6 concl	1	5.3987	0.00949151			Boot7	CD44v6 concl	1	8.43393	0.00135377
Boot7	p53 concl	0	1				Boot7	p53 concl	0	1
Boot7	p53 concl	1					Boot7	p53 concl	1
Boot8	Sex	1: Male	1				Boot8	Sex	1: Male	1
Boot8	Sex	2: Female					Boot8	Sex	2: Female
Boot8	Age	(mean±SD)	0.927486	0.015999			Boot8	Age	(mean±SD)	0.927486	0.015999
Boot8	pT	1 : Mucosa	1				Boot8	pT	1 : Mucosa	1
Boot8	pT	2 : Submucosa	4.31802	0.01988			Boot8	pT	2 : Submucosa	4.31802	0.01988
Boot8	Size	(mean±SD)	1.5211	0.00831254			Boot8	Size	(mean±SD)	1.5211	0.00831254
Boot8	Diff	1 : Diff	1				Boot8	Diff	1 : Diff	1
Boot8	Diff	2 : UD					Boot8	Diff	2 : UD
Boot8	Ulceration	0 : No	1				Boot8	Ulceration	0 : No	1
Boot8	Ulceration	1 : Ulcer(+)	3.76638	0.112495			Boot8	Ulceration	1 : Ulcer(+)	3.76638	0.112495
Boot8	LBVI	0 : Not identified	1				Boot8	LBVI	0 : Not identified	1
Boot8	LBVI	1 : Present					Boot8	LBVI	1 : Present
Boot8	a1cat revers	0	1				Boot8	a1cat revers	0	1
Boot8	a1cat revers	1	16.7815	1.57063e-05			Boot8	a1cat revers	1	16.7815	1.57063e-05
Boot8	EZH revers	0	1				Boot8	EZH revers	0	1
Boot8	EZH revers	1					Boot8	EZH revers	1
Boot8	Ecad revers	0	1				Boot8	Ecad revers	0	1
Boot8	Ecad revers	1	0.0423746	0.0079519			Boot8	Ecad revers	1	0.0423746	0.0079519
Boot8	CD44v6 concl	0	1				Boot8	CD44v6 concl	0	1
Boot8	CD44v6 concl	1	10.0884	0.00190023			Boot8	CD44v6 concl	1	10.0884	0.00190023
Boot8	p53 concl	0	1				Boot8	p53 concl	0	1
Boot8	p53 concl	1	3.40915	0.0786397			Boot8	p53 concl	1	3.40915	0.0786397
Boot9	Sex	1: Male	1				Boot9	Sex	1: Male	1
Boot9	Sex	2: Female					Boot9	Sex	2: Female
Boot9	Age	(mean±SD)					Boot9	Age	(mean±SD)
Boot9	pT	1 : Mucosa	1				Boot9	pT	1 : Mucosa	1
Boot9	pT	2 : Submucosa	6.71852	0.00607937			Boot9	pT	2 : Submucosa	9.55908	0.000839089
Boot9	Size	(mean±SD)	1.65144	3.77884e-05			Boot9	Size	(mean±SD)	1.65802	1.24477e-05
Boot9	Diff	1 : Diff	1				Boot9	Diff	1 : Diff	1
Boot9	Diff	2 : UD					Boot9	Diff	2 : UD
Boot9	Ulceration	0 : No	1				Boot9	Ulceration	0 : No	1
Boot9	Ulceration	1 : Ulcer(+)					Boot9	Ulceration	1 : Ulcer(+)
Boot9	LBVI	0 : Not identified	1				Boot9	LBVI	0 : Not identified	1
Boot9	LBVI	1 : Present	3.20534	0.0278407			Boot9	LBVI	1 : Present
Boot9	a1cat revers	0	1				Boot9	a1cat revers	0	1
Boot9	a1cat revers	1					Boot9	a1cat revers	1
Boot9	EZH revers	0	1				Boot9	EZH revers	0	1
Boot9	EZH revers	1					Boot9	EZH revers	1
Boot9	Ecad revers	0	1				Boot9	Ecad revers	0	1
Boot9	Ecad revers	1	0.212295	0.068849			Boot9	Ecad revers	1
Boot9	CD44v6 concl	0	1				Boot9	CD44v6 concl	0	1
Boot9	CD44v6 concl	1					Boot9	CD44v6 concl	1	3.28318	0.0292368
Boot9	p53 concl	0	1				Boot9	p53 concl	0	1
Boot9	p53 concl	1					Boot9	p53 concl	1
Boot10	Sex	1: Male	1				Boot10	Sex	1: Male	1
Boot10	Sex	2: Female					Boot10	Sex	2: Female
Boot10	Age	(mean±SD)					Boot10	Age	(mean±SD)
Boot10	pT	1 : Mucosa	1				Boot10	pT	1 : Mucosa	1
Boot10	pT	2 : Submucosa	4.95542	0.00795797			Boot10	pT	2 : Submucosa	4.95542	0.00795797
Boot10	Size	(mean±SD)	1.42963	0.000490891			Boot10	Size	(mean±SD)	1.42963	0.000490891
Boot10	Diff	1 : Diff	1				Boot10	Diff	1 : Diff	1
Boot10	Diff	2 : UD	5.55292	0.0027743			Boot10	Diff	2 : UD	5.55292	0.0027743
Boot10	Ulceration	0 : No	1				Boot10	Ulceration	0 : No	1
Boot10	Ulceration	1 : Ulcer(+)					Boot10	Ulceration	1 : Ulcer(+)
Boot10	LBVI	0 : Not identified	1				Boot10	LBVI	0 : Not identified	1
Boot10	LBVI	1 : Present					Boot10	LBVI	1 : Present
Boot10	a1cat revers	0	1				Boot10	a1cat revers	0	1
Boot10	a1cat revers	1					Boot10	a1cat revers	1
Boot10	EZH revers	0	1				Boot10	EZH revers	0	1
Boot10	EZH revers	1					Boot10	EZH revers	1
Boot10	Ecad revers	0	1				Boot10	Ecad revers	0	1
Boot10	Ecad revers	1	0.150442	0.0826256			Boot10	Ecad revers	1	0.150442	0.0826256
Boot10	CD44v6 concl	0	1				Boot10	CD44v6 concl	0	1
Boot10	CD44v6 concl	1	10.5683	0.000285649			Boot10	CD44v6 concl	1	10.5683	0.000285649
Boot10	p53 concl	0	1				Boot10	p53 concl	0	1
Boot10	p53 concl	1					Boot10	p53 concl	1
Boot11	Sex	1: Male	1				Boot11	Sex	1: Male	1
Boot11	Sex	2: Female					Boot11	Sex	2: Female
Boot11	Age	(mean±SD)					Boot11	Age	(mean±SD)
Boot11	pT	1 : Mucosa	1				Boot11	pT	1 : Mucosa	1
Boot11	pT	2 : Submucosa	5.9383	0.0124811			Boot11	pT	2 : Submucosa	11.715	0.000288419
Boot11	Size	(mean±SD)	1.3955	0.0387783			Boot11	Size	(mean±SD)
Boot11	Diff	1 : Diff	1				Boot11	Diff	1 : Diff	1
Boot11	Diff	2 : UD	10.9555	0.000126521			Boot11	Diff	2 : UD	9.69424	0.000200388
Boot11	Ulceration	0 : No	1				Boot11	Ulceration	0 : No	1
Boot11	Ulceration	1 : Ulcer(+)					Boot11	Ulceration	1 : Ulcer(+)
Boot11	LBVI	0 : Not identified	1				Boot11	LBVI	0 : Not identified	1
Boot11	LBVI	1 : Present	8.45695	0.00185788			Boot11	LBVI	1 : Present
Boot11	a1cat revers	0	1				Boot11	a1cat revers	0	1
Boot11	a1cat revers	1					Boot11	a1cat revers	1
Boot11	EZH revers	0	1				Boot11	EZH revers	0	1
Boot11	EZH revers	1					Boot11	EZH revers	1
Boot11	Ecad revers	0	1				Boot11	Ecad revers	0	1
Boot11	Ecad revers	1	0.120316	0.0649799			Boot11	Ecad revers	1
Boot11	CD44v6 concl	0	1				Boot11	CD44v6 concl	0	1
Boot11	CD44v6 concl	1	5.57651	0.00449937			Boot11	CD44v6 concl	1	8.24354	0.000131981
Boot11	p53 concl	0	1				Boot11	p53 concl	0	1
Boot11	p53 concl	1					Boot11	p53 concl	1	2.97523	0.0729081
Boot12	Sex	1: Male	1				Boot12	Sex	1: Male	1
Boot12	Sex	2: Female					Boot12	Sex	2: Female
Boot12	Age	(mean±SD)	0.953809	0.0576193			Boot12	Age	(mean±SD)
Boot12	pT	1 : Mucosa	1				Boot12	pT	1 : Mucosa	1
Boot12	pT	2 : Submucosa	15.9975	0.00948071			Boot12	pT	2 : Submucosa	18.6482	0.00523008
Boot12	Size	(mean±SD)					Boot12	Size	(mean±SD)
Boot12	Diff	1 : Diff	1				Boot12	Diff	1 : Diff	1
Boot12	Diff	2 : UD	9.98064	0.00199308			Boot12	Diff	2 : UD	15.0453	0.00022049
Boot12	Ulceration	0 : No	1				Boot12	Ulceration	0 : No	1
Boot12	Ulceration	1 : Ulcer(+)					Boot12	Ulceration	1 : Ulcer(+)
Boot12	LBVI	0 : Not identified	1				Boot12	LBVI	0 : Not identified	1
Boot12	LBVI	1 : Present	2.6752	0.192607			Boot12	LBVI	1 : Present
Boot12	a1cat revers	0	1				Boot12	a1cat revers	0	1
Boot12	a1cat revers	1					Boot12	a1cat revers	1
Boot12	EZH revers	0	1				Boot12	EZH revers	0	1
Boot12	EZH revers	1	4.59454	0.0192457			Boot12	EZH revers	1	3.6689	0.0347461
Boot12	Ecad revers	0	1				Boot12	Ecad revers	0	1
Boot12	Ecad revers	1					Boot12	Ecad revers	1
Boot12	CD44v6 concl	0	1				Boot12	CD44v6 concl	0	1
Boot12	CD44v6 concl	1	10.374	0.00205831			Boot12	CD44v6 concl	1	10.522	0.00135097
Boot12	p53 concl	0	1				Boot12	p53 concl	0	1
Boot12	p53 concl	1	4.21972	0.0616595			Boot12	p53 concl	1	6.51473	0.00435788
Boot13	Sex	1: Male	1				Boot13	Sex	1: Male	1
Boot13	Sex	2: Female	0.182326	0.0268778			Boot13	Sex	2: Female	0.253016	0.0399855
Boot13	Age	(mean±SD)					Boot13	Age	(mean±SD)
Boot13	pT	1 : Mucosa	1				Boot13	pT	1 : Mucosa	1
Boot13	pT	2 : Submucosa	31.3632	0.000887744			Boot13	pT	2 : Submucosa	71.0229	3.92199e-05
Boot13	Size	(mean±SD)	1.65199	0.000498487			Boot13	Size	(mean±SD)	1.81591	1.14863e-05
Boot13	Diff	1 : Diff	1				Boot13	Diff	1 : Diff	1
Boot13	Diff	2 : UD					Boot13	Diff	2 : UD
Boot13	Ulceration	0 : No	1				Boot13	Ulceration	0 : No	1
Boot13	Ulceration	1 : Ulcer(+)					Boot13	Ulceration	1 : Ulcer(+)
Boot13	LBVI	0 : Not identified	1				Boot13	LBVI	0 : Not identified	1
Boot13	LBVI	1 : Present	4.90586	0.0144542			Boot13	LBVI	1 : Present
Boot13	a1cat revers	0	1				Boot13	a1cat revers	0	1
Boot13	a1cat revers	1	3.1824	0.0662813			Boot13	a1cat revers	1
Boot13	EZH revers	0	1				Boot13	EZH revers	0	1
Boot13	EZH revers	1					Boot13	EZH revers	1
Boot13	Ecad revers	0	1				Boot13	Ecad revers	0	1
Boot13	Ecad revers	1					Boot13	Ecad revers	1
Boot13	CD44v6 concl	0	1				Boot13	CD44v6 concl	0	1
Boot13	CD44v6 concl	1	37.6064	2.14938e-05			Boot13	CD44v6 concl	1	28.0803	3.4177e-05
Boot13	p53 concl	0	1				Boot13	p53 concl	0	1
Boot13	p53 concl	1					Boot13	p53 concl	1
Boot14	Sex	1: Male	1				Boot14	Sex	1: Male	1
Boot14	Sex	2: Female					Boot14	Sex	2: Female
Boot14	Age	(mean±SD)	0.963752	0.143444			Boot14	Age	(mean±SD)
Boot14	pT	1 : Mucosa	1				Boot14	pT	1 : Mucosa	1
Boot14	pT	2 : Submucosa	3.52764	0.049394			Boot14	pT	2 : Submucosa	3.95977	0.0240534
Boot14	Size	(mean±SD)	1.27976	0.0696468			Boot14	Size	(mean±SD)	1.35654	0.026358
Boot14	Diff	1 : Diff	1				Boot14	Diff	1 : Diff	1
Boot14	Diff	2 : UD					Boot14	Diff	2 : UD
Boot14	Ulceration	0 : No	1				Boot14	Ulceration	0 : No	1
Boot14	Ulceration	1 : Ulcer(+)					Boot14	Ulceration	1 : Ulcer(+)
Boot14	LBVI	0 : Not identified	1				Boot14	LBVI	0 : Not identified	1
Boot14	LBVI	1 : Present	4.53546	0.0172568			Boot14	LBVI	1 : Present
Boot14	a1cat revers	0	1				Boot14	a1cat revers	0	1
Boot14	a1cat revers	1					Boot14	a1cat revers	1
Boot14	EZH revers	0	1				Boot14	EZH revers	0	1
Boot14	EZH revers	1	5.40355	0.0123563			Boot14	EZH revers	1	4.80979	0.0164976
Boot14	Ecad revers	0	1				Boot14	Ecad revers	0	1
Boot14	Ecad revers	1					Boot14	Ecad revers	1
Boot14	CD44v6 concl	0	1				Boot14	CD44v6 concl	0	1
Boot14	CD44v6 concl	1	19.2508	1.10541e-06			Boot14	CD44v6 concl	1	19.9916	3.67611e-07
Boot14	p53 concl	0	1				Boot14	p53 concl	0	1
Boot14	p53 concl	1					Boot14	p53 concl	1	2.41884	0.0872816
Boot15	Sex	1: Male	1				Boot15	Sex	1: Male	1
Boot15	Sex	2: Female					Boot15	Sex	2: Female
Boot15	Age	(mean±SD)	0.98887	0.661333			Boot15	Age	(mean±SD)	0.98887	0.661333
Boot15	pT	1 : Mucosa	1				Boot15	pT	1 : Mucosa	1
Boot15	pT	2 : Submucosa	5.43476	0.0111725			Boot15	pT	2 : Submucosa	5.43476	0.0111725
Boot15	Size	(mean±SD)	1.37574	0.00478073			Boot15	Size	(mean±SD)	1.37574	0.00478073
Boot15	Diff	1 : Diff	1				Boot15	Diff	1 : Diff	1
Boot15	Diff	2 : UD					Boot15	Diff	2 : UD
Boot15	Ulceration	0 : No	1				Boot15	Ulceration	0 : No	1
Boot15	Ulceration	1 : Ulcer(+)	3.99595	0.0281706			Boot15	Ulceration	1 : Ulcer(+)	3.99595	0.0281706
Boot15	LBVI	0 : Not identified	1				Boot15	LBVI	0 : Not identified	1
Boot15	LBVI	1 : Present					Boot15	LBVI	1 : Present
Boot15	a1cat revers	0	1				Boot15	a1cat revers	0	1
Boot15	a1cat revers	1	3.15811	0.0526469			Boot15	a1cat revers	1	3.15811	0.0526469
Boot15	EZH revers	0	1				Boot15	EZH revers	0	1
Boot15	EZH revers	1	2.61199	0.0894502			Boot15	EZH revers	1	2.61199	0.0894502
Boot15	Ecad revers	0	1				Boot15	Ecad revers	0	1
Boot15	Ecad revers	1					Boot15	Ecad revers	1
Boot15	CD44v6 concl	0	1				Boot15	CD44v6 concl	0	1
Boot15	CD44v6 concl	1	13.9472	0.000135419			Boot15	CD44v6 concl	1	13.9472	0.000135419
Boot15	p53 concl	0	1				Boot15	p53 concl	0	1
Boot15	p53 concl	1					Boot15	p53 concl	1
Boot16	Sex	1: Male	1				Boot16	Sex	1: Male	1
Boot16	Sex	2: Female					Boot16	Sex	2: Female
Boot16	Age	(mean±SD)	0.926417	0.00361504			Boot16	Age	(mean±SD)	0.926417	0.00361504
Boot16	pT	1 : Mucosa	1				Boot16	pT	1 : Mucosa	1
Boot16	pT	2 : Submucosa	10.4086	0.000333483			Boot16	pT	2 : Submucosa	10.4086	0.000333483
Boot16	Size	(mean±SD)	1.55351	0.00231583			Boot16	Size	(mean±SD)	1.55351	0.00231583
Boot16	Diff	1 : Diff	1				Boot16	Diff	1 : Diff	1
Boot16	Diff	2 : UD					Boot16	Diff	2 : UD
Boot16	Ulceration	0 : No	1				Boot16	Ulceration	0 : No	1
Boot16	Ulceration	1 : Ulcer(+)					Boot16	Ulceration	1 : Ulcer(+)
Boot16	LBVI	0 : Not identified	1				Boot16	LBVI	0 : Not identified	1
Boot16	LBVI	1 : Present					Boot16	LBVI	1 : Present
Boot16	a1cat revers	0	1				Boot16	a1cat revers	0	1
Boot16	a1cat revers	1					Boot16	a1cat revers	1
Boot16	EZH revers	0	1				Boot16	EZH revers	0	1
Boot16	EZH revers	1	3.9964	0.0100054			Boot16	EZH revers	1	3.9964	0.0100054
Boot16	Ecad revers	0	1				Boot16	Ecad revers	0	1
Boot16	Ecad revers	1					Boot16	Ecad revers	1
Boot16	CD44v6 concl	0	1				Boot16	CD44v6 concl	0	1
Boot16	CD44v6 concl	1	16.8479	1.65489e-05			Boot16	CD44v6 concl	1	16.8479	1.65489e-05
Boot16	p53 concl	0	1				Boot16	p53 concl	0	1
Boot16	p53 concl	1					Boot16	p53 concl	1
Boot17	Sex	1: Male	1				Boot17	Sex	1: Male	1
Boot17	Sex	2: Female					Boot17	Sex	2: Female
Boot17	Age	(mean±SD)					Boot17	Age	(mean±SD)
Boot17	pT	1 : Mucosa	1				Boot17	pT	1 : Mucosa	1
Boot17	pT	2 : Submucosa	4.79333	0.0125837			Boot17	pT	2 : Submucosa	6.31516	0.00214134
Boot17	Size	(mean±SD)	1.37787	0.012937			Boot17	Size	(mean±SD)	1.4483	0.00299331
Boot17	Diff	1 : Diff	1				Boot17	Diff	1 : Diff	1
Boot17	Diff	2 : UD	3.49895	0.0243146			Boot17	Diff	2 : UD
Boot17	Ulceration	0 : No	1				Boot17	Ulceration	0 : No	1
Boot17	Ulceration	1 : Ulcer(+)					Boot17	Ulceration	1 : Ulcer(+)
Boot17	LBVI	0 : Not identified	1				Boot17	LBVI	0 : Not identified	1
Boot17	LBVI	1 : Present	4.12837	0.0192251			Boot17	LBVI	1 : Present
Boot17	a1cat revers	0	1				Boot17	a1cat revers	0	1
Boot17	a1cat revers	1					Boot17	a1cat revers	1	3.32954	0.0288883
Boot17	EZH revers	0	1				Boot17	EZH revers	0	1
Boot17	EZH revers	1	6.46239	0.000619352			Boot17	EZH revers	1	4.27	0.00783326
Boot17	Ecad revers	0	1				Boot17	Ecad revers	0	1
Boot17	Ecad revers	1					Boot17	Ecad revers	1	0.280287	0.0905285
Boot17	CD44v6 concl	0	1				Boot17	CD44v6 concl	0	1
Boot17	CD44v6 concl	1	7.63046	0.00192831			Boot17	CD44v6 concl	1	5.59409	0.00314675
Boot17	p53 concl	0	1				Boot17	p53 concl	0	1
Boot17	p53 concl	1					Boot17	p53 concl	1
Boot18	Sex	1: Male	1				Boot18	Sex	1: Male	1
Boot18	Sex	2: Female					Boot18	Sex	2: Female
Boot18	Age	(mean±SD)	0.949963	0.0630701			Boot18	Age	(mean±SD)
Boot18	pT	1 : Mucosa	1				Boot18	pT	1 : Mucosa	1
Boot18	pT	2 : Submucosa	2.34441	0.210188			Boot18	pT	2 : Submucosa	6.04425	0.00237882
Boot18	Size	(mean±SD)	1.34012	0.0691214			Boot18	Size	(mean±SD)	1.32805	0.0277029
Boot18	Diff	1 : Diff	1				Boot18	Diff	1 : Diff	1
Boot18	Diff	2 : UD					Boot18	Diff	2 : UD
Boot18	Ulceration	0 : No	1				Boot18	Ulceration	0 : No	1
Boot18	Ulceration	1 : Ulcer(+)					Boot18	Ulceration	1 : Ulcer(+)	2.44531	0.183129
Boot18	LBVI	0 : Not identified	1				Boot18	LBVI	0 : Not identified	1
Boot18	LBVI	1 : Present	26.48	2.75736e-05			Boot18	LBVI	1 : Present
Boot18	a1cat revers	0	1				Boot18	a1cat revers	0	1
Boot18	a1cat revers	1	9.82859	0.00143456			Boot18	a1cat revers	1	3.06699	0.029246
Boot18	EZH revers	0	1				Boot18	EZH revers	0	1
Boot18	EZH revers	1					Boot18	EZH revers	1
Boot18	Ecad revers	0	1				Boot18	Ecad revers	0	1
Boot18	Ecad revers	1	0.165058	0.0367859			Boot18	Ecad revers	1
Boot18	CD44v6 concl	0	1				Boot18	CD44v6 concl	0	1
Boot18	CD44v6 concl	1	8.01492	0.00425232			Boot18	CD44v6 concl	1	6.42471	0.00193103
Boot18	p53 concl	0	1				Boot18	p53 concl	0	1
Boot18	p53 concl	1					Boot18	p53 concl	1
Boot19	Sex	1: Male	1				Boot19	Sex	1: Male	1
Boot19	Sex	2: Female					Boot19	Sex	2: Female
Boot19	Age	(mean±SD)					Boot19	Age	(mean±SD)
Boot19	pT	1 : Mucosa	1				Boot19	pT	1 : Mucosa	1
Boot19	pT	2 : Submucosa					Boot19	pT	2 : Submucosa	2.77489	0.0558384
Boot19	Size	(mean±SD)	1.3915	0.000956178			Boot19	Size	(mean±SD)	1.44524	0.000296642
Boot19	Diff	1 : Diff	1				Boot19	Diff	1 : Diff	1
Boot19	Diff	2 : UD	4.57591	0.00371708			Boot19	Diff	2 : UD	7.42541	0.00135886
Boot19	Ulceration	0 : No	1				Boot19	Ulceration	0 : No	1
Boot19	Ulceration	1 : Ulcer(+)	6.58966	0.00533505			Boot19	Ulceration	1 : Ulcer(+)	3.81638	0.0477544
Boot19	LBVI	0 : Not identified	1				Boot19	LBVI	0 : Not identified	1
Boot19	LBVI	1 : Present	5.00156	0.0057441			Boot19	LBVI	1 : Present
Boot19	a1cat revers	0	1				Boot19	a1cat revers	0	1
Boot19	a1cat revers	1					Boot19	a1cat revers	1
Boot19	EZH revers	0	1				Boot19	EZH revers	0	1
Boot19	EZH revers	1					Boot19	EZH revers	1
Boot19	Ecad revers	0	1				Boot19	Ecad revers	0	1
Boot19	Ecad revers	1					Boot19	Ecad revers	1
Boot19	CD44v6 concl	0	1				Boot19	CD44v6 concl	0	1
Boot19	CD44v6 concl	1					Boot19	CD44v6 concl	1
Boot19	p53 concl	0	1				Boot19	p53 concl	0	1
Boot19	p53 concl	1					Boot19	p53 concl	1	3.24749	0.053485
Boot20	Sex	1: Male	1				Boot20	Sex	1: Male	1
Boot20	Sex	2: Female					Boot20	Sex	2: Female
Boot20	Age	(mean±SD)	0.928	0.00275364			Boot20	Age	(mean±SD)	0.943364	0.0113419
Boot20	pT	1 : Mucosa	1				Boot20	pT	1 : Mucosa	1
Boot20	pT	2 : Submucosa	24.0919	8.79878e-05			Boot20	pT	2 : Submucosa	26.9245	3.58965e-05
Boot20	Size	(mean±SD)	1.24246	0.0613318			Boot20	Size	(mean±SD)	1.28827	0.0227717
Boot20	Diff	1 : Diff	1				Boot20	Diff	1 : Diff	1
Boot20	Diff	2 : UD					Boot20	Diff	2 : UD
Boot20	Ulceration	0 : No	1				Boot20	Ulceration	0 : No	1
Boot20	Ulceration	1 : Ulcer(+)					Boot20	Ulceration	1 : Ulcer(+)
Boot20	LBVI	0 : Not identified	1				Boot20	LBVI	0 : Not identified	1
Boot20	LBVI	1 : Present	4.77288	0.0147852			Boot20	LBVI	1 : Present
Boot20	a1cat revers	0	1				Boot20	a1cat revers	0	1
Boot20	a1cat revers	1					Boot20	a1cat revers	1
Boot20	EZH revers	0	1				Boot20	EZH revers	0	1
Boot20	EZH revers	1					Boot20	EZH revers	1
Boot20	Ecad revers	0	1				Boot20	Ecad revers	0	1
Boot20	Ecad revers	1					Boot20	Ecad revers	1
Boot20	CD44v6 concl	0	1				Boot20	CD44v6 concl	0	1
Boot20	CD44v6 concl	1					Boot20	CD44v6 concl	1
Boot20	p53 concl	0	1				Boot20	p53 concl	0	1
Boot20	p53 concl	1					Boot20	p53 concl	1
Boot21	Sex	1: Male	1				Boot21	Sex	1: Male	1
Boot21	Sex	2: Female					Boot21	Sex	2: Female
Boot21	Age	(mean±SD)					Boot21	Age	(mean±SD)
Boot21	pT	1 : Mucosa	1				Boot21	pT	1 : Mucosa	1
Boot21	pT	2 : Submucosa	6.8225	0.00127028			Boot21	pT	2 : Submucosa	6.8225	0.00127028
Boot21	Size	(mean±SD)					Boot21	Size	(mean±SD)
Boot21	Diff	1 : Diff	1				Boot21	Diff	1 : Diff	1
Boot21	Diff	2 : UD	5.14747	0.00207009			Boot21	Diff	2 : UD	5.14747	0.00207009
Boot21	Ulceration	0 : No	1				Boot21	Ulceration	0 : No	1
Boot21	Ulceration	1 : Ulcer(+)	14.9981	0.000133056			Boot21	Ulceration	1 : Ulcer(+)	14.9981	0.000133056
Boot21	LBVI	0 : Not identified	1				Boot21	LBVI	0 : Not identified	1
Boot21	LBVI	1 : Present					Boot21	LBVI	1 : Present
Boot21	a1cat revers	0	1				Boot21	a1cat revers	0	1
Boot21	a1cat revers	1					Boot21	a1cat revers	1
Boot21	EZH revers	0	1				Boot21	EZH revers	0	1
Boot21	EZH revers	1					Boot21	EZH revers	1
Boot21	Ecad revers	0	1				Boot21	Ecad revers	0	1
Boot21	Ecad revers	1					Boot21	Ecad revers	1
Boot21	CD44v6 concl	0	1				Boot21	CD44v6 concl	0	1
Boot21	CD44v6 concl	1	7.22463	0.000733588			Boot21	CD44v6 concl	1	7.22463	0.000733588
Boot21	p53 concl	0	1				Boot21	p53 concl	0	1
Boot21	p53 concl	1					Boot21	p53 concl	1
Boot22	Sex	1: Male	1				Boot22	Sex	1: Male	1
Boot22	Sex	2: Female	5.40438	0.00870308			Boot22	Sex	2: Female
Boot22	Age	(mean±SD)	0.950222	0.0252415			Boot22	Age	(mean±SD)	0.949052	0.016329
Boot22	pT	1 : Mucosa	1				Boot22	pT	1 : Mucosa	1
Boot22	pT	2 : Submucosa	5.59152	0.0179501			Boot22	pT	2 : Submucosa	9.80708	0.00065123
Boot22	Size	(mean±SD)	1.57499	0.00144167			Boot22	Size	(mean±SD)	1.41333	0.00459471
Boot22	Diff	1 : Diff	1				Boot22	Diff	1 : Diff	1
Boot22	Diff	2 : UD					Boot22	Diff	2 : UD
Boot22	Ulceration	0 : No	1				Boot22	Ulceration	0 : No	1
Boot22	Ulceration	1 : Ulcer(+)	7.42171	0.00574372			Boot22	Ulceration	1 : Ulcer(+)	4.19991	0.0360504
Boot22	LBVI	0 : Not identified	1				Boot22	LBVI	0 : Not identified	1
Boot22	LBVI	1 : Present	9.89951	0.000991906			Boot22	LBVI	1 : Present
Boot22	a1cat revers	0	1				Boot22	a1cat revers	0	1
Boot22	a1cat revers	1					Boot22	a1cat revers	1
Boot22	EZH revers	0	1				Boot22	EZH revers	0	1
Boot22	EZH revers	1					Boot22	EZH revers	1
Boot22	Ecad revers	0	1				Boot22	Ecad revers	0	1
Boot22	Ecad revers	1					Boot22	Ecad revers	1
Boot22	CD44v6 concl	0	1				Boot22	CD44v6 concl	0	1
Boot22	CD44v6 concl	1	3.77091	0.0408547			Boot22	CD44v6 concl	1	3.23255	0.0497981
Boot22	p53 concl	0	1				Boot22	p53 concl	0	1
Boot22	p53 concl	1					Boot22	p53 concl	1
Boot23	Sex	1: Male	1				Boot23	Sex	1: Male	1
Boot23	Sex	2: Female					Boot23	Sex	2: Female
Boot23	Age	(mean±SD)					Boot23	Age	(mean±SD)
Boot23	pT	1 : Mucosa	1				Boot23	pT	1 : Mucosa	1
Boot23	pT	2 : Submucosa	5.13681	0.0219446			Boot23	pT	2 : Submucosa	9.33329	0.000922141
Boot23	Size	(mean±SD)	1.32097	0.00545757			Boot23	Size	(mean±SD)	1.36495	0.00181229
Boot23	Diff	1 : Diff	1				Boot23	Diff	1 : Diff	1
Boot23	Diff	2 : UD	3.19926	0.0238173			Boot23	Diff	2 : UD	2.97419	0.0264674
Boot23	Ulceration	0 : No	1				Boot23	Ulceration	0 : No	1
Boot23	Ulceration	1 : Ulcer(+)					Boot23	Ulceration	1 : Ulcer(+)	3.75381	0.0386513
Boot23	LBVI	0 : Not identified	1				Boot23	LBVI	0 : Not identified	1
Boot23	LBVI	1 : Present	6.5768	0.000664683			Boot23	LBVI	1 : Present
Boot23	a1cat revers	0	1				Boot23	a1cat revers	0	1
Boot23	a1cat revers	1					Boot23	a1cat revers	1
Boot23	EZH revers	0	1				Boot23	EZH revers	0	1
Boot23	EZH revers	1					Boot23	EZH revers	1
Boot23	Ecad revers	0	1				Boot23	Ecad revers	0	1
Boot23	Ecad revers	1					Boot23	Ecad revers	1
Boot23	CD44v6 concl	0	1				Boot23	CD44v6 concl	0	1
Boot23	CD44v6 concl	1	3.07093	0.0760153			Boot23	CD44v6 concl	1	5.50879	0.00526855
Boot23	p53 concl	0	1				Boot23	p53 concl	0	1
Boot23	p53 concl	1					Boot23	p53 concl	1
Boot24	Sex	1: Male	1				Boot24	Sex	1: Male	1
Boot24	Sex	2: Female					Boot24	Sex	2: Female
Boot24	Age	(mean±SD)					Boot24	Age	(mean±SD)
Boot24	pT	1 : Mucosa	1				Boot24	pT	1 : Mucosa	1
Boot24	pT	2 : Submucosa	8.08435	0.00208026			Boot24	pT	2 : Submucosa	11.4895	0.000185409
Boot24	Size	(mean±SD)					Boot24	Size	(mean±SD)
Boot24	Diff	1 : Diff	1				Boot24	Diff	1 : Diff	1
Boot24	Diff	2 : UD	13.5087	3.82648e-05			Boot24	Diff	2 : UD	12.637	4.21665e-05
Boot24	Ulceration	0 : No	1				Boot24	Ulceration	0 : No	1
Boot24	Ulceration	1 : Ulcer(+)					Boot24	Ulceration	1 : Ulcer(+)
Boot24	LBVI	0 : Not identified	1				Boot24	LBVI	0 : Not identified	1
Boot24	LBVI	1 : Present	3.34408	0.0382675			Boot24	LBVI	1 : Present
Boot24	a1cat revers	0	1				Boot24	a1cat revers	0	1
Boot24	a1cat revers	1					Boot24	a1cat revers	1
Boot24	EZH revers	0	1				Boot24	EZH revers	0	1
Boot24	EZH revers	1					Boot24	EZH revers	1
Boot24	Ecad revers	0	1				Boot24	Ecad revers	0	1
Boot24	Ecad revers	1					Boot24	Ecad revers	1
Boot24	CD44v6 concl	0	1				Boot24	CD44v6 concl	0	1
Boot24	CD44v6 concl	1	3.85019	0.0609703			Boot24	CD44v6 concl	1	5.25587	0.0134513
Boot24	p53 concl	0	1				Boot24	p53 concl	0	1
Boot24	p53 concl	1					Boot24	p53 concl	1
Boot25	Sex	1: Male	1				Boot25	Sex	1: Male	1
Boot25	Sex	2: Female					Boot25	Sex	2: Female
Boot25	Age	(mean±SD)					Boot25	Age	(mean±SD)
Boot25	pT	1 : Mucosa	1				Boot25	pT	1 : Mucosa	1
Boot25	pT	2 : Submucosa	3.56459	0.0115871			Boot25	pT	2 : Submucosa	3.56459	0.0115871
Boot25	Size	(mean±SD)	1.33389	0.0143046			Boot25	Size	(mean±SD)	1.33389	0.0143046
Boot25	Diff	1 : Diff	1				Boot25	Diff	1 : Diff	1
Boot25	Diff	2 : UD	2.07773	0.278015			Boot25	Diff	2 : UD	2.07773	0.278015
Boot25	Ulceration	0 : No	1				Boot25	Ulceration	0 : No	1
Boot25	Ulceration	1 : Ulcer(+)	4.4292	0.102217			Boot25	Ulceration	1 : Ulcer(+)	4.4292	0.102217
Boot25	LBVI	0 : Not identified	1				Boot25	LBVI	0 : Not identified	1
Boot25	LBVI	1 : Present					Boot25	LBVI	1 : Present
Boot25	a1cat revers	0	1				Boot25	a1cat revers	0	1
Boot25	a1cat revers	1	5.28448	0.00869498			Boot25	a1cat revers	1	5.28448	0.00869498
Boot25	EZH revers	0	1				Boot25	EZH revers	0	1
Boot25	EZH revers	1					Boot25	EZH revers	1
Boot25	Ecad revers	0	1				Boot25	Ecad revers	0	1
Boot25	Ecad revers	1	0.05637	0.00809841			Boot25	Ecad revers	1	0.05637	0.00809841
Boot25	CD44v6 concl	0	1				Boot25	CD44v6 concl	0	1
Boot25	CD44v6 concl	1	3.55609	0.057908			Boot25	CD44v6 concl	1	3.55609	0.057908
Boot25	p53 concl	0	1				Boot25	p53 concl	0	1
Boot25	p53 concl	1					Boot25	p53 concl	1
Boot26	Sex	1: Male	1				Boot26	Sex	1: Male	1
Boot26	Sex	2: Female					Boot26	Sex	2: Female
Boot26	Age	(mean±SD)	0.976877	0.406932			Boot26	Age	(mean±SD)
Boot26	pT	1 : Mucosa	1				Boot26	pT	1 : Mucosa	1
Boot26	pT	2 : Submucosa	10.7526	0.00531319			Boot26	pT	2 : Submucosa	18.5946	0.000589113
Boot26	Size	(mean±SD)	1.6464	0.00140775			Boot26	Size	(mean±SD)	1.6588	0.00134086
Boot26	Diff	1 : Diff	1				Boot26	Diff	1 : Diff	1
Boot26	Diff	2 : UD					Boot26	Diff	2 : UD	4.88779	0.00829398
Boot26	Ulceration	0 : No	1				Boot26	Ulceration	0 : No	1
Boot26	Ulceration	1 : Ulcer(+)	3.69093	0.148518			Boot26	Ulceration	1 : Ulcer(+)	4.52884	0.0841345
Boot26	LBVI	0 : Not identified	1				Boot26	LBVI	0 : Not identified	1
Boot26	LBVI	1 : Present	2.75879	0.192545			Boot26	LBVI	1 : Present
Boot26	a1cat revers	0	1				Boot26	a1cat revers	0	1
Boot26	a1cat revers	1	4.06703	0.0449441			Boot26	a1cat revers	1
Boot26	EZH revers	0	1				Boot26	EZH revers	0	1
Boot26	EZH revers	1					Boot26	EZH revers	1
Boot26	Ecad revers	0	1				Boot26	Ecad revers	0	1
Boot26	Ecad revers	1	0.0689077	0.0372621			Boot26	Ecad revers	1	0.107935	0.0691675
Boot26	CD44v6 concl	0	1				Boot26	CD44v6 concl	0	1
Boot26	CD44v6 concl	1	8.37939	0.00146051			Boot26	CD44v6 concl	1	13.8571	8.74578e-05
Boot26	p53 concl	0	1				Boot26	p53 concl	0	1
Boot26	p53 concl	1					Boot26	p53 concl	1
Boot27	Sex	1: Male	1				Boot27	Sex	1: Male	1
Boot27	Sex	2: Female					Boot27	Sex	2: Female
Boot27	Age	(mean±SD)					Boot27	Age	(mean±SD)
Boot27	pT	1 : Mucosa	1				Boot27	pT	1 : Mucosa	1
Boot27	pT	2 : Submucosa	4.68877	0.0164527			Boot27	pT	2 : Submucosa	7.32584	0.00115524
Boot27	Size	(mean±SD)	1.55258	0.000198021			Boot27	Size	(mean±SD)	1.57963	0.000103331
Boot27	Diff	1 : Diff	1				Boot27	Diff	1 : Diff	1
Boot27	Diff	2 : UD					Boot27	Diff	2 : UD
Boot27	Ulceration	0 : No	1				Boot27	Ulceration	0 : No	1
Boot27	Ulceration	1 : Ulcer(+)					Boot27	Ulceration	1 : Ulcer(+)
Boot27	LBVI	0 : Not identified	1				Boot27	LBVI	0 : Not identified	1
Boot27	LBVI	1 : Present	4.49372	0.0131533			Boot27	LBVI	1 : Present
Boot27	a1cat revers	0	1				Boot27	a1cat revers	0	1
Boot27	a1cat revers	1					Boot27	a1cat revers	1
Boot27	EZH revers	0	1				Boot27	EZH revers	0	1
Boot27	EZH revers	1					Boot27	EZH revers	1
Boot27	Ecad revers	0	1				Boot27	Ecad revers	0	1
Boot27	Ecad revers	1	4.51851	0.0147614			Boot27	Ecad revers	1	4.09257	0.0180662
Boot27	CD44v6 concl	0	1				Boot27	CD44v6 concl	0	1
Boot27	CD44v6 concl	1	12.4806	3.74793e-05			Boot27	CD44v6 concl	1	10.3949	6.07401e-05
Boot27	p53 concl	0	1				Boot27	p53 concl	0	1
Boot27	p53 concl	1					Boot27	p53 concl	1
Boot28	Sex	1: Male	1				Boot28	Sex	1: Male	1
Boot28	Sex	2: Female					Boot28	Sex	2: Female
Boot28	Age	(mean±SD)					Boot28	Age	(mean±SD)
Boot28	pT	1 : Mucosa	1				Boot28	pT	1 : Mucosa	1
Boot28	pT	2 : Submucosa	3.96189	0.0167192			Boot28	pT	2 : Submucosa	5.42491	0.00125788
Boot28	Size	(mean±SD)	1.4257	0.000103925			Boot28	Size	(mean±SD)	1.45374	3.22237e-05
Boot28	Diff	1 : Diff	1				Boot28	Diff	1 : Diff	1
Boot28	Diff	2 : UD					Boot28	Diff	2 : UD
Boot28	Ulceration	0 : No	1				Boot28	Ulceration	0 : No	1
Boot28	Ulceration	1 : Ulcer(+)					Boot28	Ulceration	1 : Ulcer(+)
Boot28	LBVI	0 : Not identified	1				Boot28	LBVI	0 : Not identified	1
Boot28	LBVI	1 : Present	2.15257	0.163804			Boot28	LBVI	1 : Present
Boot28	a1cat revers	0	1				Boot28	a1cat revers	0	1
Boot28	a1cat revers	1					Boot28	a1cat revers	1
Boot28	EZH revers	0	1				Boot28	EZH revers	0	1
Boot28	EZH revers	1					Boot28	EZH revers	1
Boot28	Ecad revers	0	1				Boot28	Ecad revers	0	1
Boot28	Ecad revers	1					Boot28	Ecad revers	1
Boot28	CD44v6 concl	0	1				Boot28	CD44v6 concl	0	1
Boot28	CD44v6 concl	1	3.71937	0.0233987			Boot28	CD44v6 concl	1	4.28723	0.0100686
Boot28	p53 concl	0	1				Boot28	p53 concl	0	1
Boot28	p53 concl	1					Boot28	p53 concl	1
Boot29	Sex	1: Male	1				Boot29	Sex	1: Male	1
Boot29	Sex	2: Female					Boot29	Sex	2: Female
Boot29	Age	(mean±SD)					Boot29	Age	(mean±SD)	0.950063	0.0352092
Boot29	pT	1 : Mucosa	1				Boot29	pT	1 : Mucosa	1
Boot29	pT	2 : Submucosa	4.54064	0.0093027			Boot29	pT	2 : Submucosa	6.93478	0.000598643
Boot29	Size	(mean±SD)	1.48849	0.00424639			Boot29	Size	(mean±SD)	1.38466	0.0102681
Boot29	Diff	1 : Diff	1				Boot29	Diff	1 : Diff	1
Boot29	Diff	2 : UD	20.8016	3.11253e-05			Boot29	Diff	2 : UD	10.9222	0.000411731
Boot29	Ulceration	0 : No	1				Boot29	Ulceration	0 : No	1
Boot29	Ulceration	1 : Ulcer(+)					Boot29	Ulceration	1 : Ulcer(+)
Boot29	LBVI	0 : Not identified	1				Boot29	LBVI	0 : Not identified	1
Boot29	LBVI	1 : Present	12.5951	0.00100531			Boot29	LBVI	1 : Present
Boot29	a1cat revers	0	1				Boot29	a1cat revers	0	1
Boot29	a1cat revers	1					Boot29	a1cat revers	1
Boot29	EZH revers	0	1				Boot29	EZH revers	0	1
Boot29	EZH revers	1					Boot29	EZH revers	1
Boot29	Ecad revers	0	1				Boot29	Ecad revers	0	1
Boot29	Ecad revers	1					Boot29	Ecad revers	1
Boot29	CD44v6 concl	0	1				Boot29	CD44v6 concl	0	1
Boot29	CD44v6 concl	1					Boot29	CD44v6 concl	1
Boot29	p53 concl	0	1				Boot29	p53 concl	0	1
Boot29	p53 concl	1					Boot29	p53 concl	1	4.53224	0.0143504
Boot30	Sex	1: Male	1				Boot30	Sex	1: Male	1
Boot30	Sex	2: Female					Boot30	Sex	2: Female
Boot30	Age	(mean±SD)					Boot30	Age	(mean±SD)
Boot30	pT	1 : Mucosa	1				Boot30	pT	1 : Mucosa	1
Boot30	pT	2 : Submucosa	3.54881	0.0195745			Boot30	pT	2 : Submucosa	3.54881	0.0195745
Boot30	Size	(mean±SD)	1.53654	0.00047117			Boot30	Size	(mean±SD)	1.53654	0.00047117
Boot30	Diff	1 : Diff	1				Boot30	Diff	1 : Diff	1
Boot30	Diff	2 : UD	29.0564	6.0385e-05			Boot30	Diff	2 : UD	29.0564	6.0385e-05
Boot30	Ulceration	0 : No	1				Boot30	Ulceration	0 : No	1
Boot30	Ulceration	1 : Ulcer(+)	20.2549	0.00526555			Boot30	Ulceration	1 : Ulcer(+)	20.2549	0.00526555
Boot30	LBVI	0 : Not identified	1				Boot30	LBVI	0 : Not identified	1
Boot30	LBVI	1 : Present					Boot30	LBVI	1 : Present
Boot30	a1cat revers	0	1				Boot30	a1cat revers	0	1
Boot30	a1cat revers	1					Boot30	a1cat revers	1
Boot30	EZH revers	0	1				Boot30	EZH revers	0	1
Boot30	EZH revers	1					Boot30	EZH revers	1
Boot30	Ecad revers	0	1				Boot30	Ecad revers	0	1
Boot30	Ecad revers	1	0.0793377	0.00308463			Boot30	Ecad revers	1	0.0793377	0.00308463
Boot30	CD44v6 concl	0	1				Boot30	CD44v6 concl	0	1
Boot30	CD44v6 concl	1					Boot30	CD44v6 concl	1
Boot30	p53 concl	0	1				Boot30	p53 concl	0	1
Boot30	p53 concl	1					Boot30	p53 concl	1
Boot31	Sex	1: Male	1				Boot31	Sex	1: Male	1
Boot31	Sex	2: Female	3.0756	0.0382114			Boot31	Sex	2: Female	3.0756	0.0382114
Boot31	Age	(mean±SD)	0.956508	0.0590767			Boot31	Age	(mean±SD)	0.956508	0.0590767
Boot31	pT	1 : Mucosa	1				Boot31	pT	1 : Mucosa	1
Boot31	pT	2 : Submucosa	11.1603	0.000393578			Boot31	pT	2 : Submucosa	11.1603	0.000393578
Boot31	Size	(mean±SD)	1.18525	0.205181			Boot31	Size	(mean±SD)	1.18525	0.205181
Boot31	Diff	1 : Diff	1				Boot31	Diff	1 : Diff	1
Boot31	Diff	2 : UD					Boot31	Diff	2 : UD
Boot31	Ulceration	0 : No	1				Boot31	Ulceration	0 : No	1
Boot31	Ulceration	1 : Ulcer(+)					Boot31	Ulceration	1 : Ulcer(+)
Boot31	LBVI	0 : Not identified	1				Boot31	LBVI	0 : Not identified	1
Boot31	LBVI	1 : Present					Boot31	LBVI	1 : Present
Boot31	a1cat revers	0	1				Boot31	a1cat revers	0	1
Boot31	a1cat revers	1					Boot31	a1cat revers	1
Boot31	EZH revers	0	1				Boot31	EZH revers	0	1
Boot31	EZH revers	1					Boot31	EZH revers	1
Boot31	Ecad revers	0	1				Boot31	Ecad revers	0	1
Boot31	Ecad revers	1					Boot31	Ecad revers	1
Boot31	CD44v6 concl	0	1				Boot31	CD44v6 concl	0	1
Boot31	CD44v6 concl	1	12.6962	4.87311e-06			Boot31	CD44v6 concl	1	12.6962	4.87311e-06
Boot31	p53 concl	0	1				Boot31	p53 concl	0	1
Boot31	p53 concl	1					Boot31	p53 concl	1
Boot32	Sex	1: Male	1				Boot32	Sex	1: Male	1
Boot32	Sex	2: Female					Boot32	Sex	2: Female
Boot32	Age	(mean±SD)	0.951686	0.0251584			Boot32	Age	(mean±SD)
Boot32	pT	1 : Mucosa	1				Boot32	pT	1 : Mucosa	1
Boot32	pT	2 : Submucosa	5.27401	0.0142072			Boot32	pT	2 : Submucosa	8.46669	0.000977326
Boot32	Size	(mean±SD)					Boot32	Size	(mean±SD)	1.21465	0.0856142
Boot32	Diff	1 : Diff	1				Boot32	Diff	1 : Diff	1
Boot32	Diff	2 : UD					Boot32	Diff	2 : UD	5.42643	0.00453108
Boot32	Ulceration	0 : No	1				Boot32	Ulceration	0 : No	1
Boot32	Ulceration	1 : Ulcer(+)					Boot32	Ulceration	1 : Ulcer(+)
Boot32	LBVI	0 : Not identified	1				Boot32	LBVI	0 : Not identified	1
Boot32	LBVI	1 : Present	12.2479	3.48104e-05			Boot32	LBVI	1 : Present
Boot32	a1cat revers	0	1				Boot32	a1cat revers	0	1
Boot32	a1cat revers	1	2.74614	0.0571125			Boot32	a1cat revers	1
Boot32	EZH revers	0	1				Boot32	EZH revers	0	1
Boot32	EZH revers	1					Boot32	EZH revers	1
Boot32	Ecad revers	0	1				Boot32	Ecad revers	0	1
Boot32	Ecad revers	1					Boot32	Ecad revers	1
Boot32	CD44v6 concl	0	1				Boot32	CD44v6 concl	0	1
Boot32	CD44v6 concl	1	5.5203	0.00501711			Boot32	CD44v6 concl	1	10.0334	0.000662429
Boot32	p53 concl	0	1				Boot32	p53 concl	0	1
Boot32	p53 concl	1					Boot32	p53 concl	1
Boot33	Sex	1: Male	1				Boot33	Sex	1: Male	1
Boot33	Sex	2: Female					Boot33	Sex	2: Female
Boot33	Age	(mean±SD)	0.95646	0.146711			Boot33	Age	(mean±SD)
Boot33	pT	1 : Mucosa	1				Boot33	pT	1 : Mucosa	1
Boot33	pT	2 : Submucosa	8.73326	0.0158839			Boot33	pT	2 : Submucosa	17.8589	0.00103138
Boot33	Size	(mean±SD)	1.60364	0.00186887			Boot33	Size	(mean±SD)	1.7069	0.000260335
Boot33	Diff	1 : Diff	1				Boot33	Diff	1 : Diff	1
Boot33	Diff	2 : UD					Boot33	Diff	2 : UD
Boot33	Ulceration	0 : No	1				Boot33	Ulceration	0 : No	1
Boot33	Ulceration	1 : Ulcer(+)					Boot33	Ulceration	1 : Ulcer(+)
Boot33	LBVI	0 : Not identified	1				Boot33	LBVI	0 : Not identified	1
Boot33	LBVI	1 : Present	6.64047	0.00977117			Boot33	LBVI	1 : Present
Boot33	a1cat revers	0	1				Boot33	a1cat revers	0	1
Boot33	a1cat revers	1	4.15855	0.0547436			Boot33	a1cat revers	1	4.73038	0.021093
Boot33	EZH revers	0	1				Boot33	EZH revers	0	1
Boot33	EZH revers	1					Boot33	EZH revers	1
Boot33	Ecad revers	0	1				Boot33	Ecad revers	0	1
Boot33	Ecad revers	1	0.0912317	0.0578703			Boot33	Ecad revers	1	0.0837695	0.0413535
Boot33	CD44v6 concl	0	1				Boot33	CD44v6 concl	0	1
Boot33	CD44v6 concl	1	18.9547	2.21754e-05			Boot33	CD44v6 concl	1	28.6627	4.30582e-07
Boot33	p53 concl	0	1				Boot33	p53 concl	0	1
Boot33	p53 concl	1					Boot33	p53 concl	1
Boot34	Sex	1: Male	1				Boot34	Sex	1: Male	1
Boot34	Sex	2: Female					Boot34	Sex	2: Female
Boot34	Age	(mean±SD)	0.936363	0.0250628			Boot34	Age	(mean±SD)	0.936279	0.028237
Boot34	pT	1 : Mucosa	1				Boot34	pT	1 : Mucosa	1
Boot34	pT	2 : Submucosa	8.37158	0.00565507			Boot34	pT	2 : Submucosa	14.1846	0.000352343
Boot34	Size	(mean±SD)	1.59138	0.000239534			Boot34	Size	(mean±SD)	1.73208	2.09075e-05
Boot34	Diff	1 : Diff	1				Boot34	Diff	1 : Diff	1
Boot34	Diff	2 : UD					Boot34	Diff	2 : UD
Boot34	Ulceration	0 : No	1				Boot34	Ulceration	0 : No	1
Boot34	Ulceration	1 : Ulcer(+)					Boot34	Ulceration	1 : Ulcer(+)
Boot34	LBVI	0 : Not identified	1				Boot34	LBVI	0 : Not identified	1
Boot34	LBVI	1 : Present	6.29309	0.00598927			Boot34	LBVI	1 : Present
Boot34	a1cat revers	0	1				Boot34	a1cat revers	0	1
Boot34	a1cat revers	1					Boot34	a1cat revers	1
Boot34	EZH revers	0	1				Boot34	EZH revers	0	1
Boot34	EZH revers	1	4.70261	0.0195804			Boot34	EZH revers	1	4.25249	0.0265566
Boot34	Ecad revers	0	1				Boot34	Ecad revers	0	1
Boot34	Ecad revers	1	0.147134	0.0924539			Boot34	Ecad revers	1	0.0793086	0.0322937
Boot34	CD44v6 concl	0	1				Boot34	CD44v6 concl	0	1
Boot34	CD44v6 concl	1	17.818	8.71888e-05			Boot34	CD44v6 concl	1	16.8826	0.00012732
Boot34	p53 concl	0	1				Boot34	p53 concl	0	1
Boot34	p53 concl	1					Boot34	p53 concl	1	3.08578	0.0602902
Boot35	Sex	1: Male	1				Boot35	Sex	1: Male	1
Boot35	Sex	2: Female					Boot35	Sex	2: Female
Boot35	Age	(mean±SD)	0.965889	0.195473			Boot35	Age	(mean±SD)
Boot35	pT	1 : Mucosa	1				Boot35	pT	1 : Mucosa	1
Boot35	pT	2 : Submucosa	4.89873	0.0143353			Boot35	pT	2 : Submucosa	7.55054	0.000757123
Boot35	Size	(mean±SD)	1.4479	0.00368484			Boot35	Size	(mean±SD)	1.44984	0.00104467
Boot35	Diff	1 : Diff	1				Boot35	Diff	1 : Diff	1
Boot35	Diff	2 : UD	7.4424	0.00577021			Boot35	Diff	2 : UD	12.7944	4.80056e-05
Boot35	Ulceration	0 : No	1				Boot35	Ulceration	0 : No	1
Boot35	Ulceration	1 : Ulcer(+)	14.6717	0.00714514			Boot35	Ulceration	1 : Ulcer(+)	8.43983	0.00738366
Boot35	LBVI	0 : Not identified	1				Boot35	LBVI	0 : Not identified	1
Boot35	LBVI	1 : Present	14.0958	0.00324662			Boot35	LBVI	1 : Present
Boot35	a1cat revers	0	1				Boot35	a1cat revers	0	1
Boot35	a1cat revers	1					Boot35	a1cat revers	1
Boot35	EZH revers	0	1				Boot35	EZH revers	0	1
Boot35	EZH revers	1					Boot35	EZH revers	1
Boot35	Ecad revers	0	1				Boot35	Ecad revers	0	1
Boot35	Ecad revers	1	0.107469	0.00621489			Boot35	Ecad revers	1	0.188865	0.0127744
Boot35	CD44v6 concl	0	1				Boot35	CD44v6 concl	0	1
Boot35	CD44v6 concl	1	5.46927	0.0348914			Boot35	CD44v6 concl	1	5.64772	0.0218438
Boot35	p53 concl	0	1				Boot35	p53 concl	0	1
Boot35	p53 concl	1	0.187116	0.0732514			Boot35	p53 concl	1
Boot36	Sex	1: Male	1				Boot36	Sex	1: Male	1
Boot36	Sex	2: Female					Boot36	Sex	2: Female
Boot36	Age	(mean±SD)					Boot36	Age	(mean±SD)
Boot36	pT	1 : Mucosa	1				Boot36	pT	1 : Mucosa	1
Boot36	pT	2 : Submucosa	4.814	0.0184832			Boot36	pT	2 : Submucosa	7.2237	0.00159341
Boot36	Size	(mean±SD)	1.58932	0.00163586			Boot36	Size	(mean±SD)	1.62685	0.00119833
Boot36	Diff	1 : Diff	1				Boot36	Diff	1 : Diff	1
Boot36	Diff	2 : UD	23.2602	0.00018719			Boot36	Diff	2 : UD	20.5341	8.7729e-05
Boot36	Ulceration	0 : No	1				Boot36	Ulceration	0 : No	1
Boot36	Ulceration	1 : Ulcer(+)					Boot36	Ulceration	1 : Ulcer(+)
Boot36	LBVI	0 : Not identified	1				Boot36	LBVI	0 : Not identified	1
Boot36	LBVI	1 : Present	4.99063	0.0558949			Boot36	LBVI	1 : Present
Boot36	a1cat revers	0	1				Boot36	a1cat revers	0	1
Boot36	a1cat revers	1					Boot36	a1cat revers	1
Boot36	EZH revers	0	1				Boot36	EZH revers	0	1
Boot36	EZH revers	1	3.85684	0.0398073			Boot36	EZH revers	1	3.48924	0.0585317
Boot36	Ecad revers	0	1				Boot36	Ecad revers	0	1
Boot36	Ecad revers	1	0.078101	0.0244417			Boot36	Ecad revers	1	0.106296	0.0432511
Boot36	CD44v6 concl	0	1				Boot36	CD44v6 concl	0	1
Boot36	CD44v6 concl	1	11.5657	0.00273624			Boot36	CD44v6 concl	1	11.7164	0.0014239
Boot36	p53 concl	0	1				Boot36	p53 concl	0	1
Boot36	p53 concl	1	4.15778	0.0633689			Boot36	p53 concl	1	6.60309	0.00855201
Boot37	Sex	1: Male	1				Boot37	Sex	1: Male	1
Boot37	Sex	2: Female					Boot37	Sex	2: Female
Boot37	Age	(mean±SD)					Boot37	Age	(mean±SD)
Boot37	pT	1 : Mucosa	1				Boot37	pT	1 : Mucosa	1
Boot37	pT	2 : Submucosa	4.33414	0.0139639			Boot37	pT	2 : Submucosa	5.22683	0.0033323
Boot37	Size	(mean±SD)	1.61632	5.18302e-06			Boot37	Size	(mean±SD)	1.51248	3.24946e-05
Boot37	Diff	1 : Diff	1				Boot37	Diff	1 : Diff	1
Boot37	Diff	2 : UD	8.55196	0.000168896			Boot37	Diff	2 : UD	7.91271	0.000173298
Boot37	Ulceration	0 : No	1				Boot37	Ulceration	0 : No	1
Boot37	Ulceration	1 : Ulcer(+)					Boot37	Ulceration	1 : Ulcer(+)
Boot37	LBVI	0 : Not identified	1				Boot37	LBVI	0 : Not identified	1
Boot37	LBVI	1 : Present	6.2975	0.00703905			Boot37	LBVI	1 : Present
Boot37	a1cat revers	0	1				Boot37	a1cat revers	0	1
Boot37	a1cat revers	1					Boot37	a1cat revers	1
Boot37	EZH revers	0	1				Boot37	EZH revers	0	1
Boot37	EZH revers	1					Boot37	EZH revers	1
Boot37	Ecad revers	0	1				Boot37	Ecad revers	0	1
Boot37	Ecad revers	1	0.104373	0.00662685			Boot37	Ecad revers	1	0.227186	0.0573189
Boot37	CD44v6 concl	0	1				Boot37	CD44v6 concl	0	1
Boot37	CD44v6 concl	1					Boot37	CD44v6 concl	1	3.19043	0.0752768
Boot37	p53 concl	0	1				Boot37	p53 concl	0	1
Boot37	p53 concl	1					Boot37	p53 concl	1
Boot38	Sex	1: Male	1				Boot38	Sex	1: Male	1
Boot38	Sex	2: Female					Boot38	Sex	2: Female
Boot38	Age	(mean±SD)					Boot38	Age	(mean±SD)
Boot38	pT	1 : Mucosa	1				Boot38	pT	1 : Mucosa	1
Boot38	pT	2 : Submucosa	3.42616	0.0325783			Boot38	pT	2 : Submucosa	4.2173	0.00668107
Boot38	Size	(mean±SD)					Boot38	Size	(mean±SD)
Boot38	Diff	1 : Diff	1				Boot38	Diff	1 : Diff	1
Boot38	Diff	2 : UD	10.2918	0.000159745			Boot38	Diff	2 : UD	8.02313	0.000326865
Boot38	Ulceration	0 : No	1				Boot38	Ulceration	0 : No	1
Boot38	Ulceration	1 : Ulcer(+)					Boot38	Ulceration	1 : Ulcer(+)
Boot38	LBVI	0 : Not identified	1				Boot38	LBVI	0 : Not identified	1
Boot38	LBVI	1 : Present	3.49766	0.040244			Boot38	LBVI	1 : Present
Boot38	a1cat revers	0	1				Boot38	a1cat revers	0	1
Boot38	a1cat revers	1					Boot38	a1cat revers	1
Boot38	EZH revers	0	1				Boot38	EZH revers	0	1
Boot38	EZH revers	1					Boot38	EZH revers	1
Boot38	Ecad revers	0	1				Boot38	Ecad revers	0	1
Boot38	Ecad revers	1	0.278157	0.0610353			Boot38	Ecad revers	1
Boot38	CD44v6 concl	0	1				Boot38	CD44v6 concl	0	1
Boot38	CD44v6 concl	1					Boot38	CD44v6 concl	1
Boot38	p53 concl	0	1				Boot38	p53 concl	0	1
Boot38	p53 concl	1	2.85911	0.0868191			Boot38	p53 concl	1	4.03602	0.014214
Boot39	Sex	1: Male	1				Boot39	Sex	1: Male	1
Boot39	Sex	2: Female					Boot39	Sex	2: Female
Boot39	Age	(mean±SD)					Boot39	Age	(mean±SD)
Boot39	pT	1 : Mucosa	1				Boot39	pT	1 : Mucosa	1
Boot39	pT	2 : Submucosa	7.2653	0.000536704			Boot39	pT	2 : Submucosa	7.2653	0.000536704
Boot39	Size	(mean±SD)	1.7054	3.02525e-05			Boot39	Size	(mean±SD)	1.7054	3.02525e-05
Boot39	Diff	1 : Diff	1				Boot39	Diff	1 : Diff	1
Boot39	Diff	2 : UD	3.58179	0.0719805			Boot39	Diff	2 : UD	3.58179	0.0719805
Boot39	Ulceration	0 : No	1				Boot39	Ulceration	0 : No	1
Boot39	Ulceration	1 : Ulcer(+)					Boot39	Ulceration	1 : Ulcer(+)
Boot39	LBVI	0 : Not identified	1				Boot39	LBVI	0 : Not identified	1
Boot39	LBVI	1 : Present					Boot39	LBVI	1 : Present
Boot39	a1cat revers	0	1				Boot39	a1cat revers	0	1
Boot39	a1cat revers	1	3.09613	0.0895704			Boot39	a1cat revers	1	3.09613	0.0895704
Boot39	EZH revers	0	1				Boot39	EZH revers	0	1
Boot39	EZH revers	1	3.47398	0.0447091			Boot39	EZH revers	1	3.47398	0.0447091
Boot39	Ecad revers	0	1				Boot39	Ecad revers	0	1
Boot39	Ecad revers	1	0.0175657	0.000628762			Boot39	Ecad revers	1	0.0175657	0.000628762
Boot39	CD44v6 concl	0	1				Boot39	CD44v6 concl	0	1
Boot39	CD44v6 concl	1					Boot39	CD44v6 concl	1
Boot39	p53 concl	0	1				Boot39	p53 concl	0	1
Boot39	p53 concl	1	3.5539	0.0690764			Boot39	p53 concl	1	3.5539	0.0690764
Boot40	Sex	1: Male	1				Boot40	Sex	1: Male	1
Boot40	Sex	2: Female					Boot40	Sex	2: Female	0.295133	0.0541033
Boot40	Age	(mean±SD)	0.945744	0.0351829			Boot40	Age	(mean±SD)	0.951709	0.0517943
Boot40	pT	1 : Mucosa	1				Boot40	pT	1 : Mucosa	1
Boot40	pT	2 : Submucosa	4.08342	0.0328933			Boot40	pT	2 : Submucosa	7.20044	0.00184007
Boot40	Size	(mean±SD)	1.32144	0.0234413			Boot40	Size	(mean±SD)	1.35815	0.0102697
Boot40	Diff	1 : Diff	1				Boot40	Diff	1 : Diff	1
Boot40	Diff	2 : UD	4.57552	0.0120077			Boot40	Diff	2 : UD	5.6586	0.00433604
Boot40	Ulceration	0 : No	1				Boot40	Ulceration	0 : No	1
Boot40	Ulceration	1 : Ulcer(+)					Boot40	Ulceration	1 : Ulcer(+)
Boot40	LBVI	0 : Not identified	1				Boot40	LBVI	0 : Not identified	1
Boot40	LBVI	1 : Present	4.38994	0.0346697			Boot40	LBVI	1 : Present
Boot40	a1cat revers	0	1				Boot40	a1cat revers	0	1
Boot40	a1cat revers	1					Boot40	a1cat revers	1
Boot40	EZH revers	0	1				Boot40	EZH revers	0	1
Boot40	EZH revers	1	6.11803	0.00166426			Boot40	EZH revers	1	4.45813	0.00637381
Boot40	Ecad revers	0	1				Boot40	Ecad revers	0	1
Boot40	Ecad revers	1					Boot40	Ecad revers	1
Boot40	CD44v6 concl	0	1				Boot40	CD44v6 concl	0	1
Boot40	CD44v6 concl	1	11.9566	0.00051863			Boot40	CD44v6 concl	1	14.3162	0.000178269
Boot40	p53 concl	0	1				Boot40	p53 concl	0	1
Boot40	p53 concl	1					Boot40	p53 concl	1
Boot41	Sex	1: Male	1				Boot41	Sex	1: Male	1
Boot41	Sex	2: Female					Boot41	Sex	2: Female
Boot41	Age	(mean±SD)					Boot41	Age	(mean±SD)
Boot41	pT	1 : Mucosa	1				Boot41	pT	1 : Mucosa	1
Boot41	pT	2 : Submucosa	5.95475	0.00931645			Boot41	pT	2 : Submucosa	8.83243	0.000773755
Boot41	Size	(mean±SD)					Boot41	Size	(mean±SD)
Boot41	Diff	1 : Diff	1				Boot41	Diff	1 : Diff	1
Boot41	Diff	2 : UD	10.6721	0.000545247			Boot41	Diff	2 : UD	10.118	0.000457975
Boot41	Ulceration	0 : No	1				Boot41	Ulceration	0 : No	1
Boot41	Ulceration	1 : Ulcer(+)					Boot41	Ulceration	1 : Ulcer(+)
Boot41	LBVI	0 : Not identified	1				Boot41	LBVI	0 : Not identified	1
Boot41	LBVI	1 : Present	3.64334	0.0328795			Boot41	LBVI	1 : Present
Boot41	a1cat revers	0	1				Boot41	a1cat revers	0	1
Boot41	a1cat revers	1					Boot41	a1cat revers	1
Boot41	EZH revers	0	1				Boot41	EZH revers	0	1
Boot41	EZH revers	1	2.62084	0.0822824			Boot41	EZH revers	1
Boot41	Ecad revers	0	1				Boot41	Ecad revers	0	1
Boot41	Ecad revers	1					Boot41	Ecad revers	1
Boot41	CD44v6 concl	0	1				Boot41	CD44v6 concl	0	1
Boot41	CD44v6 concl	1	19.6927	0.000106191			Boot41	CD44v6 concl	1	14.1876	0.000267189
Boot41	p53 concl	0	1				Boot41	p53 concl	0	1
Boot41	p53 concl	1					Boot41	p53 concl	1
Boot42	Sex	1: Male	1				Boot42	Sex	1: Male	1
Boot42	Sex	2: Female					Boot42	Sex	2: Female	0.327039	0.0569021
Boot42	Age	(mean±SD)					Boot42	Age	(mean±SD)
Boot42	pT	1 : Mucosa	1				Boot42	pT	1 : Mucosa	1
Boot42	pT	2 : Submucosa	8.64375	0.00181887			Boot42	pT	2 : Submucosa	11.3253	0.000245138
Boot42	Size	(mean±SD)	1.31204	0.0330681			Boot42	Size	(mean±SD)	1.31465	0.022328
Boot42	Diff	1 : Diff	1				Boot42	Diff	1 : Diff	1
Boot42	Diff	2 : UD	5.80797	0.00282368			Boot42	Diff	2 : UD	5.51448	0.00378201
Boot42	Ulceration	0 : No	1				Boot42	Ulceration	0 : No	1
Boot42	Ulceration	1 : Ulcer(+)					Boot42	Ulceration	1 : Ulcer(+)
Boot42	LBVI	0 : Not identified	1				Boot42	LBVI	0 : Not identified	1
Boot42	LBVI	1 : Present	2.82448	0.067881			Boot42	LBVI	1 : Present
Boot42	a1cat revers	0	1				Boot42	a1cat revers	0	1
Boot42	a1cat revers	1					Boot42	a1cat revers	1
Boot42	EZH revers	0	1				Boot42	EZH revers	0	1
Boot42	EZH revers	1					Boot42	EZH revers	1
Boot42	Ecad revers	0	1				Boot42	Ecad revers	0	1
Boot42	Ecad revers	1	0.237607	0.0513441			Boot42	Ecad revers	1
Boot42	CD44v6 concl	0	1				Boot42	CD44v6 concl	0	1
Boot42	CD44v6 concl	1	7.26916	0.00269407			Boot42	CD44v6 concl	1	10.1935	0.000343194
Boot42	p53 concl	0	1				Boot42	p53 concl	0	1
Boot42	p53 concl	1					Boot42	p53 concl	1
Boot43	Sex	1: Male	1				Boot43	Sex	1: Male	1
Boot43	Sex	2: Female					Boot43	Sex	2: Female
Boot43	Age	(mean±SD)					Boot43	Age	(mean±SD)
Boot43	pT	1 : Mucosa	1				Boot43	pT	1 : Mucosa	1
Boot43	pT	2 : Submucosa	3.25528	0.0713782			Boot43	pT	2 : Submucosa	5.94594	0.00316616
Boot43	Size	(mean±SD)	1.57213	4.32518e-05			Boot43	Size	(mean±SD)	1.60658	1.28395e-05
Boot43	Diff	1 : Diff	1				Boot43	Diff	1 : Diff	1
Boot43	Diff	2 : UD					Boot43	Diff	2 : UD
Boot43	Ulceration	0 : No	1				Boot43	Ulceration	0 : No	1
Boot43	Ulceration	1 : Ulcer(+)					Boot43	Ulceration	1 : Ulcer(+)
Boot43	LBVI	0 : Not identified	1				Boot43	LBVI	0 : Not identified	1
Boot43	LBVI	1 : Present	5.43872	0.00507273			Boot43	LBVI	1 : Present
Boot43	a1cat revers	0	1				Boot43	a1cat revers	0	1
Boot43	a1cat revers	1	3.32174	0.0302818			Boot43	a1cat revers	1	2.44903	0.0835469
Boot43	EZH revers	0	1				Boot43	EZH revers	0	1
Boot43	EZH revers	1					Boot43	EZH revers	1
Boot43	Ecad revers	0	1				Boot43	Ecad revers	0	1
Boot43	Ecad revers	1					Boot43	Ecad revers	1
Boot43	CD44v6 concl	0	1				Boot43	CD44v6 concl	0	1
Boot43	CD44v6 concl	1	7.27959	0.000669066			Boot43	CD44v6 concl	1	7.11659	0.000540994
Boot43	p53 concl	0	1				Boot43	p53 concl	0	1
Boot43	p53 concl	1					Boot43	p53 concl	1
Boot44	Sex	1: Male	1				Boot44	Sex	1: Male	1
Boot44	Sex	2: Female					Boot44	Sex	2: Female
Boot44	Age	(mean±SD)					Boot44	Age	(mean±SD)
Boot44	pT	1 : Mucosa	1				Boot44	pT	1 : Mucosa	1
Boot44	pT	2 : Submucosa	2.32956	0.145897			Boot44	pT	2 : Submucosa	3.80708	0.00835625
Boot44	Size	(mean±SD)	1.4424	0.000347288			Boot44	Size	(mean±SD)	1.45657	0.000252372
Boot44	Diff	1 : Diff	1				Boot44	Diff	1 : Diff	1
Boot44	Diff	2 : UD					Boot44	Diff	2 : UD
Boot44	Ulceration	0 : No	1				Boot44	Ulceration	0 : No	1
Boot44	Ulceration	1 : Ulcer(+)					Boot44	Ulceration	1 : Ulcer(+)
Boot44	LBVI	0 : Not identified	1				Boot44	LBVI	0 : Not identified	1
Boot44	LBVI	1 : Present	3.21317	0.0467341			Boot44	LBVI	1 : Present
Boot44	a1cat revers	0	1				Boot44	a1cat revers	0	1
Boot44	a1cat revers	1					Boot44	a1cat revers	1
Boot44	EZH revers	0	1				Boot44	EZH revers	0	1
Boot44	EZH revers	1					Boot44	EZH revers	1
Boot44	Ecad revers	0	1				Boot44	Ecad revers	0	1
Boot44	Ecad revers	1	2.67617	0.0882715			Boot44	Ecad revers	1	2.69993	0.0816844
Boot44	CD44v6 concl	0	1				Boot44	CD44v6 concl	0	1
Boot44	CD44v6 concl	1	10.1041	7.2294e-05			Boot44	CD44v6 concl	1	9.88935	6.57497e-05
Boot44	p53 concl	0	1				Boot44	p53 concl	0	1
Boot44	p53 concl	1					Boot44	p53 concl	1
Boot45	Sex	1: Male	1				Boot45	Sex	1: Male	1
Boot45	Sex	2: Female					Boot45	Sex	2: Female
Boot45	Age	(mean±SD)	0.960818	0.115697			Boot45	Age	(mean±SD)
Boot45	pT	1 : Mucosa	1				Boot45	pT	1 : Mucosa	1
Boot45	pT	2 : Submucosa	8.74206	0.00634958			Boot45	pT	2 : Submucosa	8.49945	0.0031299
Boot45	Size	(mean±SD)	1.46911	0.000788321			Boot45	Size	(mean±SD)	1.54992	5.78167e-05
Boot45	Diff	1 : Diff	1				Boot45	Diff	1 : Diff	1
Boot45	Diff	2 : UD					Boot45	Diff	2 : UD
Boot45	Ulceration	0 : No	1				Boot45	Ulceration	0 : No	1
Boot45	Ulceration	1 : Ulcer(+)	17.1968	0.000393935			Boot45	Ulceration	1 : Ulcer(+)	12.9733	0.000402199
Boot45	LBVI	0 : Not identified	1				Boot45	LBVI	0 : Not identified	1
Boot45	LBVI	1 : Present	3.38741	0.0719435			Boot45	LBVI	1 : Present
Boot45	a1cat revers	0	1				Boot45	a1cat revers	0	1
Boot45	a1cat revers	1					Boot45	a1cat revers	1
Boot45	EZH revers	0	1				Boot45	EZH revers	0	1
Boot45	EZH revers	1					Boot45	EZH revers	1
Boot45	Ecad revers	0	1				Boot45	Ecad revers	0	1
Boot45	Ecad revers	1					Boot45	Ecad revers	1
Boot45	CD44v6 concl	0	1				Boot45	CD44v6 concl	0	1
Boot45	CD44v6 concl	1	17.7388	5.7003e-05			Boot45	CD44v6 concl	1	17.9528	8.22451e-06
Boot45	p53 concl	0	1				Boot45	p53 concl	0	1
Boot45	p53 concl	1	0.326809	0.097013			Boot45	p53 concl	1
Boot46	Sex	1: Male	1				Boot46	Sex	1: Male	1
Boot46	Sex	2: Female					Boot46	Sex	2: Female
Boot46	Age	(mean±SD)	0.919184	0.00120424			Boot46	Age	(mean±SD)	0.919184	0.00120424
Boot46	pT	1 : Mucosa	1				Boot46	pT	1 : Mucosa	1
Boot46	pT	2 : Submucosa	14.8571	0.000293386			Boot46	pT	2 : Submucosa	14.8571	0.000293386
Boot46	Size	(mean±SD)	1.69197	0.000110553			Boot46	Size	(mean±SD)	1.69197	0.000110553
Boot46	Diff	1 : Diff	1				Boot46	Diff	1 : Diff	1
Boot46	Diff	2 : UD					Boot46	Diff	2 : UD
Boot46	Ulceration	0 : No	1				Boot46	Ulceration	0 : No	1
Boot46	Ulceration	1 : Ulcer(+)	12.2577	0.00337099			Boot46	Ulceration	1 : Ulcer(+)	12.2577	0.00337099
Boot46	LBVI	0 : Not identified	1				Boot46	LBVI	0 : Not identified	1
Boot46	LBVI	1 : Present					Boot46	LBVI	1 : Present
Boot46	a1cat revers	0	1				Boot46	a1cat revers	0	1
Boot46	a1cat revers	1					Boot46	a1cat revers	1
Boot46	EZH revers	0	1				Boot46	EZH revers	0	1
Boot46	EZH revers	1					Boot46	EZH revers	1
Boot46	Ecad revers	0	1				Boot46	Ecad revers	0	1
Boot46	Ecad revers	1	0.0892512	0.0555178			Boot46	Ecad revers	1	0.0892512	0.0555178
Boot46	CD44v6 concl	0	1				Boot46	CD44v6 concl	0	1
Boot46	CD44v6 concl	1	7.78778	0.00284415			Boot46	CD44v6 concl	1	7.78778	0.00284415
Boot46	p53 concl	0	1				Boot46	p53 concl	0	1
Boot46	p53 concl	1					Boot46	p53 concl	1
Boot47	Sex	1: Male	1				Boot47	Sex	1: Male	1
Boot47	Sex	2: Female					Boot47	Sex	2: Female
Boot47	Age	(mean±SD)	0.942477	0.0183769			Boot47	Age	(mean±SD)	0.942477	0.0183769
Boot47	pT	1 : Mucosa	1				Boot47	pT	1 : Mucosa	1
Boot47	pT	2 : Submucosa	13.3902	0.00139792			Boot47	pT	2 : Submucosa	13.3902	0.00139792
Boot47	Size	(mean±SD)	1.31783	0.0244747			Boot47	Size	(mean±SD)	1.31783	0.0244747
Boot47	Diff	1 : Diff	1				Boot47	Diff	1 : Diff	1
Boot47	Diff	2 : UD					Boot47	Diff	2 : UD
Boot47	Ulceration	0 : No	1				Boot47	Ulceration	0 : No	1
Boot47	Ulceration	1 : Ulcer(+)	2.93615	0.145747			Boot47	Ulceration	1 : Ulcer(+)	2.93615	0.145747
Boot47	LBVI	0 : Not identified	1				Boot47	LBVI	0 : Not identified	1
Boot47	LBVI	1 : Present					Boot47	LBVI	1 : Present
Boot47	a1cat revers	0	1				Boot47	a1cat revers	0	1
Boot47	a1cat revers	1	4.37712	0.0152778			Boot47	a1cat revers	1	4.37712	0.0152778
Boot47	EZH revers	0	1				Boot47	EZH revers	0	1
Boot47	EZH revers	1					Boot47	EZH revers	1
Boot47	Ecad revers	0	1				Boot47	Ecad revers	0	1
Boot47	Ecad revers	1	0.285939	0.0778818			Boot47	Ecad revers	1	0.285939	0.0778818
Boot47	CD44v6 concl	0	1				Boot47	CD44v6 concl	0	1
Boot47	CD44v6 concl	1					Boot47	CD44v6 concl	1
Boot47	p53 concl	0	1				Boot47	p53 concl	0	1
Boot47	p53 concl	1	2.96879	0.0783917			Boot47	p53 concl	1	2.96879	0.0783917
Boot48	Sex	1: Male	1				Boot48	Sex	1: Male	1
Boot48	Sex	2: Female					Boot48	Sex	2: Female
Boot48	Age	(mean±SD)					Boot48	Age	(mean±SD)
Boot48	pT	1 : Mucosa	1				Boot48	pT	1 : Mucosa	1
Boot48	pT	2 : Submucosa	4.10804	0.030914			Boot48	pT	2 : Submucosa	6.70398	0.00182214
Boot48	Size	(mean±SD)	1.50092	0.000108774			Boot48	Size	(mean±SD)	1.4689	0.000148583
Boot48	Diff	1 : Diff	1				Boot48	Diff	1 : Diff	1
Boot48	Diff	2 : UD	3.86909	0.010238			Boot48	Diff	2 : UD	3.00118	0.0251872
Boot48	Ulceration	0 : No	1				Boot48	Ulceration	0 : No	1
Boot48	Ulceration	1 : Ulcer(+)					Boot48	Ulceration	1 : Ulcer(+)
Boot48	LBVI	0 : Not identified	1				Boot48	LBVI	0 : Not identified	1
Boot48	LBVI	1 : Present	5.87154	0.00356652			Boot48	LBVI	1 : Present
Boot48	a1cat revers	0	1				Boot48	a1cat revers	0	1
Boot48	a1cat revers	1					Boot48	a1cat revers	1
Boot48	EZH revers	0	1				Boot48	EZH revers	0	1
Boot48	EZH revers	1					Boot48	EZH revers	1
Boot48	Ecad revers	0	1				Boot48	Ecad revers	0	1
Boot48	Ecad revers	1					Boot48	Ecad revers	1
Boot48	CD44v6 concl	0	1				Boot48	CD44v6 concl	0	1
Boot48	CD44v6 concl	1	6.30039	0.00439746			Boot48	CD44v6 concl	1	7.49058	0.00146547
Boot48	p53 concl	0	1				Boot48	p53 concl	0	1
Boot48	p53 concl	1					Boot48	p53 concl	1
Boot49	Sex	1: Male	1				Boot49	Sex	1: Male	1
Boot49	Sex	2: Female					Boot49	Sex	2: Female
Boot49	Age	(mean±SD)					Boot49	Age	(mean±SD)
Boot49	pT	1 : Mucosa	1				Boot49	pT	1 : Mucosa	1
Boot49	pT	2 : Submucosa	6.30796	0.00503606			Boot49	pT	2 : Submucosa	9.47538	0.000313334
Boot49	Size	(mean±SD)	1.53893	1.61073e-05			Boot49	Size	(mean±SD)	1.55327	1.29417e-05
Boot49	Diff	1 : Diff	1				Boot49	Diff	1 : Diff	1
Boot49	Diff	2 : UD					Boot49	Diff	2 : UD
Boot49	Ulceration	0 : No	1				Boot49	Ulceration	0 : No	1
Boot49	Ulceration	1 : Ulcer(+)					Boot49	Ulceration	1 : Ulcer(+)
Boot49	LBVI	0 : Not identified	1				Boot49	LBVI	0 : Not identified	1
Boot49	LBVI	1 : Present	2.96437	0.0590091			Boot49	LBVI	1 : Present
Boot49	a1cat revers	0	1				Boot49	a1cat revers	0	1
Boot49	a1cat revers	1					Boot49	a1cat revers	1
Boot49	EZH revers	0	1				Boot49	EZH revers	0	1
Boot49	EZH revers	1					Boot49	EZH revers	1
Boot49	Ecad revers	0	1				Boot49	Ecad revers	0	1
Boot49	Ecad revers	1					Boot49	Ecad revers	1
Boot49	CD44v6 concl	0	1				Boot49	CD44v6 concl	0	1
Boot49	CD44v6 concl	1	7.35711	0.000335801			Boot49	CD44v6 concl	1	9.04679	5.61864e-05
Boot49	p53 concl	0	1				Boot49	p53 concl	0	1
Boot49	p53 concl	1					Boot49	p53 concl	1
Boot50	Sex	1: Male	1				Boot50	Sex	1: Male	1
Boot50	Sex	2: Female					Boot50	Sex	2: Female
Boot50	Age	(mean±SD)	0.927557	0.00145016			Boot50	Age	(mean±SD)	0.94026	0.00265935
Boot50	pT	1 : Mucosa	1				Boot50	pT	1 : Mucosa	1
Boot50	pT	2 : Submucosa	20.8422	0.000256524			Boot50	pT	2 : Submucosa	24.8888	7.95197e-05
Boot50	Size	(mean±SD)	1.58738	0.000642525			Boot50	Size	(mean±SD)	1.66432	9.7858e-05
Boot50	Diff	1 : Diff	1				Boot50	Diff	1 : Diff	1
Boot50	Diff	2 : UD					Boot50	Diff	2 : UD
Boot50	Ulceration	0 : No	1				Boot50	Ulceration	0 : No	1
Boot50	Ulceration	1 : Ulcer(+)					Boot50	Ulceration	1 : Ulcer(+)
Boot50	LBVI	0 : Not identified	1				Boot50	LBVI	0 : Not identified	1
Boot50	LBVI	1 : Present	5.25704	0.0149004			Boot50	LBVI	1 : Present
Boot50	a1cat revers	0	1				Boot50	a1cat revers	0	1
Boot50	a1cat revers	1					Boot50	a1cat revers	1
Boot50	EZH revers	0	1				Boot50	EZH revers	0	1
Boot50	EZH revers	1					Boot50	EZH revers	1
Boot50	Ecad revers	0	1				Boot50	Ecad revers	0	1
Boot50	Ecad revers	1					Boot50	Ecad revers	1
Boot50	CD44v6 concl	0	1				Boot50	CD44v6 concl	0	1
Boot50	CD44v6 concl	1					Boot50	CD44v6 concl	1
Boot50	p53 concl	0	1				Boot50	p53 concl	0	1
Boot50	p53 concl	1	0.344981	0.0940835			Boot50	p53 concl	1
Boot51	Sex	1: Male	1				Boot51	Sex	1: Male	1
Boot51	Sex	2: Female					Boot51	Sex	2: Female
Boot51	Age	(mean±SD)					Boot51	Age	(mean±SD)
Boot51	pT	1 : Mucosa	1				Boot51	pT	1 : Mucosa	1
Boot51	pT	2 : Submucosa	5.56263	0.00315677			Boot51	pT	2 : Submucosa	5.56263	0.00315677
Boot51	Size	(mean±SD)	1.47067	0.000266754			Boot51	Size	(mean±SD)	1.47067	0.000266754
Boot51	Diff	1 : Diff	1				Boot51	Diff	1 : Diff	1
Boot51	Diff	2 : UD	5.61679	0.00119754			Boot51	Diff	2 : UD	5.61679	0.00119754
Boot51	Ulceration	0 : No	1				Boot51	Ulceration	0 : No	1
Boot51	Ulceration	1 : Ulcer(+)	24.3194	0.000919802			Boot51	Ulceration	1 : Ulcer(+)	24.3194	0.000919802
Boot51	LBVI	0 : Not identified	1				Boot51	LBVI	0 : Not identified	1
Boot51	LBVI	1 : Present					Boot51	LBVI	1 : Present
Boot51	a1cat revers	0	1				Boot51	a1cat revers	0	1
Boot51	a1cat revers	1					Boot51	a1cat revers	1
Boot51	EZH revers	0	1				Boot51	EZH revers	0	1
Boot51	EZH revers	1					Boot51	EZH revers	1
Boot51	Ecad revers	0	1				Boot51	Ecad revers	0	1
Boot51	Ecad revers	1	0.0445312	0.00607574			Boot51	Ecad revers	1	0.0445312	0.00607574
Boot51	CD44v6 concl	0	1				Boot51	CD44v6 concl	0	1
Boot51	CD44v6 concl	1					Boot51	CD44v6 concl	1
Boot51	p53 concl	0	1				Boot51	p53 concl	0	1
Boot51	p53 concl	1					Boot51	p53 concl	1
Boot52	Sex	1: Male	1				Boot52	Sex	1: Male	1
Boot52	Sex	2: Female					Boot52	Sex	2: Female
Boot52	Age	(mean±SD)					Boot52	Age	(mean±SD)
Boot52	pT	1 : Mucosa	1				Boot52	pT	1 : Mucosa	1
Boot52	pT	2 : Submucosa	3.67676	0.0117773			Boot52	pT	2 : Submucosa	3.67676	0.0117773
Boot52	Size	(mean±SD)	1.42208	0.0013417			Boot52	Size	(mean±SD)	1.42208	0.0013417
Boot52	Diff	1 : Diff	1				Boot52	Diff	1 : Diff	1
Boot52	Diff	2 : UD	3.77645	0.0116151			Boot52	Diff	2 : UD	3.77645	0.0116151
Boot52	Ulceration	0 : No	1				Boot52	Ulceration	0 : No	1
Boot52	Ulceration	1 : Ulcer(+)					Boot52	Ulceration	1 : Ulcer(+)
Boot52	LBVI	0 : Not identified	1				Boot52	LBVI	0 : Not identified	1
Boot52	LBVI	1 : Present					Boot52	LBVI	1 : Present
Boot52	a1cat revers	0	1				Boot52	a1cat revers	0	1
Boot52	a1cat revers	1					Boot52	a1cat revers	1
Boot52	EZH revers	0	1				Boot52	EZH revers	0	1
Boot52	EZH revers	1					Boot52	EZH revers	1
Boot52	Ecad revers	0	1				Boot52	Ecad revers	0	1
Boot52	Ecad revers	1					Boot52	Ecad revers	1
Boot52	CD44v6 concl	0	1				Boot52	CD44v6 concl	0	1
Boot52	CD44v6 concl	1	7.93245	0.000585601			Boot52	CD44v6 concl	1	7.93245	0.000585601
Boot52	p53 concl	0	1				Boot52	p53 concl	0	1
Boot52	p53 concl	1					Boot52	p53 concl	1
Boot53	Sex	1: Male	1				Boot53	Sex	1: Male	1
Boot53	Sex	2: Female					Boot53	Sex	2: Female
Boot53	Age	(mean±SD)					Boot53	Age	(mean±SD)
Boot53	pT	1 : Mucosa	1				Boot53	pT	1 : Mucosa	1
Boot53	pT	2 : Submucosa	4.5642	0.00829455			Boot53	pT	2 : Submucosa	4.5642	0.00829455
Boot53	Size	(mean±SD)	2.05331	6.34996e-08			Boot53	Size	(mean±SD)	2.05331	6.34996e-08
Boot53	Diff	1 : Diff	1				Boot53	Diff	1 : Diff	1
Boot53	Diff	2 : UD					Boot53	Diff	2 : UD
Boot53	Ulceration	0 : No	1				Boot53	Ulceration	0 : No	1
Boot53	Ulceration	1 : Ulcer(+)					Boot53	Ulceration	1 : Ulcer(+)
Boot53	LBVI	0 : Not identified	1				Boot53	LBVI	0 : Not identified	1
Boot53	LBVI	1 : Present					Boot53	LBVI	1 : Present
Boot53	a1cat revers	0	1				Boot53	a1cat revers	0	1
Boot53	a1cat revers	1					Boot53	a1cat revers	1
Boot53	EZH revers	0	1				Boot53	EZH revers	0	1
Boot53	EZH revers	1	3.68342	0.0456217			Boot53	EZH revers	1	3.68342	0.0456217
Boot53	Ecad revers	0	1				Boot53	Ecad revers	0	1
Boot53	Ecad revers	1					Boot53	Ecad revers	1
Boot53	CD44v6 concl	0	1				Boot53	CD44v6 concl	0	1
Boot53	CD44v6 concl	1	6.44297	0.00310544			Boot53	CD44v6 concl	1	6.44297	0.00310544
Boot53	p53 concl	0	1				Boot53	p53 concl	0	1
Boot53	p53 concl	1					Boot53	p53 concl	1
Boot54	Sex	1: Male	1				Boot54	Sex	1: Male	1
Boot54	Sex	2: Female					Boot54	Sex	2: Female
Boot54	Age	(mean±SD)	0.93763	0.00964147			Boot54	Age	(mean±SD)	0.93763	0.00964147
Boot54	pT	1 : Mucosa	1				Boot54	pT	1 : Mucosa	1
Boot54	pT	2 : Submucosa	20.8362	0.000102629			Boot54	pT	2 : Submucosa	20.8362	0.000102629
Boot54	Size	(mean±SD)					Boot54	Size	(mean±SD)
Boot54	Diff	1 : Diff	1				Boot54	Diff	1 : Diff	1
Boot54	Diff	2 : UD					Boot54	Diff	2 : UD
Boot54	Ulceration	0 : No	1				Boot54	Ulceration	0 : No	1
Boot54	Ulceration	1 : Ulcer(+)	5.28479	0.0102157			Boot54	Ulceration	1 : Ulcer(+)	5.28479	0.0102157
Boot54	LBVI	0 : Not identified	1				Boot54	LBVI	0 : Not identified	1
Boot54	LBVI	1 : Present					Boot54	LBVI	1 : Present
Boot54	a1cat revers	0	1				Boot54	a1cat revers	0	1
Boot54	a1cat revers	1					Boot54	a1cat revers	1
Boot54	EZH revers	0	1				Boot54	EZH revers	0	1
Boot54	EZH revers	1					Boot54	EZH revers	1
Boot54	Ecad revers	0	1				Boot54	Ecad revers	0	1
Boot54	Ecad revers	1					Boot54	Ecad revers	1
Boot54	CD44v6 concl	0	1				Boot54	CD44v6 concl	0	1
Boot54	CD44v6 concl	1	11.6356	0.000127943			Boot54	CD44v6 concl	1	11.6356	0.000127943
Boot54	p53 concl	0	1				Boot54	p53 concl	0	1
Boot54	p53 concl	1					Boot54	p53 concl	1
Boot55	Sex	1: Male	1				Boot55	Sex	1: Male	1
Boot55	Sex	2: Female					Boot55	Sex	2: Female
Boot55	Age	(mean±SD)					Boot55	Age	(mean±SD)
Boot55	pT	1 : Mucosa	1				Boot55	pT	1 : Mucosa	1
Boot55	pT	2 : Submucosa	3.35909	0.0570596			Boot55	pT	2 : Submucosa	6.64643	0.000958433
Boot55	Size	(mean±SD)	1.72173	4.14599e-06			Boot55	Size	(mean±SD)	1.6526	4.91111e-06
Boot55	Diff	1 : Diff	1				Boot55	Diff	1 : Diff	1
Boot55	Diff	2 : UD	7.35285	0.000751614			Boot55	Diff	2 : UD	5.42238	0.00091236
Boot55	Ulceration	0 : No	1				Boot55	Ulceration	0 : No	1
Boot55	Ulceration	1 : Ulcer(+)					Boot55	Ulceration	1 : Ulcer(+)
Boot55	LBVI	0 : Not identified	1				Boot55	LBVI	0 : Not identified	1
Boot55	LBVI	1 : Present	11.1216	0.000847174			Boot55	LBVI	1 : Present
Boot55	a1cat revers	0	1				Boot55	a1cat revers	0	1
Boot55	a1cat revers	1					Boot55	a1cat revers	1
Boot55	EZH revers	0	1				Boot55	EZH revers	0	1
Boot55	EZH revers	1	2.88899	0.0866665			Boot55	EZH revers	1
Boot55	Ecad revers	0	1				Boot55	Ecad revers	0	1
Boot55	Ecad revers	1	0.150867	0.0940039			Boot55	Ecad revers	1	0.0882307	0.0326305
Boot55	CD44v6 concl	0	1				Boot55	CD44v6 concl	0	1
Boot55	CD44v6 concl	1					Boot55	CD44v6 concl	1
Boot55	p53 concl	0	1				Boot55	p53 concl	0	1
Boot55	p53 concl	1					Boot55	p53 concl	1
Boot56	Sex	1: Male	1				Boot56	Sex	1: Male	1
Boot56	Sex	2: Female					Boot56	Sex	2: Female
Boot56	Age	(mean±SD)					Boot56	Age	(mean±SD)
Boot56	pT	1 : Mucosa	1				Boot56	pT	1 : Mucosa	1
Boot56	pT	2 : Submucosa	33.7721	0.000724154			Boot56	pT	2 : Submucosa	33.7721	0.000724154
Boot56	Size	(mean±SD)	1.26111	0.0671896			Boot56	Size	(mean±SD)	1.26111	0.0671896
Boot56	Diff	1 : Diff	1				Boot56	Diff	1 : Diff	1
Boot56	Diff	2 : UD					Boot56	Diff	2 : UD
Boot56	Ulceration	0 : No	1				Boot56	Ulceration	0 : No	1
Boot56	Ulceration	1 : Ulcer(+)					Boot56	Ulceration	1 : Ulcer(+)
Boot56	LBVI	0 : Not identified	1				Boot56	LBVI	0 : Not identified	1
Boot56	LBVI	1 : Present					Boot56	LBVI	1 : Present
Boot56	a1cat revers	0	1				Boot56	a1cat revers	0	1
Boot56	a1cat revers	1					Boot56	a1cat revers	1
Boot56	EZH revers	0	1				Boot56	EZH revers	0	1
Boot56	EZH revers	1					Boot56	EZH revers	1
Boot56	Ecad revers	0	1				Boot56	Ecad revers	0	1
Boot56	Ecad revers	1					Boot56	Ecad revers	1
Boot56	CD44v6 concl	0	1				Boot56	CD44v6 concl	0	1
Boot56	CD44v6 concl	1	6.52605	0.000212383			Boot56	CD44v6 concl	1	6.52605	0.000212383
Boot56	p53 concl	0	1				Boot56	p53 concl	0	1
Boot56	p53 concl	1					Boot56	p53 concl	1
Boot57	Sex	1: Male	1				Boot57	Sex	1: Male	1
Boot57	Sex	2: Female					Boot57	Sex	2: Female	0.309318	0.0529903
Boot57	Age	(mean±SD)					Boot57	Age	(mean±SD)
Boot57	pT	1 : Mucosa	1				Boot57	pT	1 : Mucosa	1
Boot57	pT	2 : Submucosa	4.24701	0.0359226			Boot57	pT	2 : Submucosa	10.1589	0.000582547
Boot57	Size	(mean±SD)	1.59411	2.03725e-05			Boot57	Size	(mean±SD)	1.63812	1.37271e-05
Boot57	Diff	1 : Diff	1				Boot57	Diff	1 : Diff	1
Boot57	Diff	2 : UD					Boot57	Diff	2 : UD	5.09175	0.00937707
Boot57	Ulceration	0 : No	1				Boot57	Ulceration	0 : No	1
Boot57	Ulceration	1 : Ulcer(+)	8.91905	0.00221116			Boot57	Ulceration	1 : Ulcer(+)	7.60149	0.00501689
Boot57	LBVI	0 : Not identified	1				Boot57	LBVI	0 : Not identified	1
Boot57	LBVI	1 : Present	4.81728	0.0054739			Boot57	LBVI	1 : Present
Boot57	a1cat revers	0	1				Boot57	a1cat revers	0	1
Boot57	a1cat revers	1					Boot57	a1cat revers	1	0.300293	0.077708
Boot57	EZH revers	0	1				Boot57	EZH revers	0	1
Boot57	EZH revers	1					Boot57	EZH revers	1
Boot57	Ecad revers	0	1				Boot57	Ecad revers	0	1
Boot57	Ecad revers	1	0.26338	0.0682749			Boot57	Ecad revers	1
Boot57	CD44v6 concl	0	1				Boot57	CD44v6 concl	0	1
Boot57	CD44v6 concl	1					Boot57	CD44v6 concl	1	3.80935	0.0349397
Boot57	p53 concl	0	1				Boot57	p53 concl	0	1
Boot57	p53 concl	1					Boot57	p53 concl	1
Boot58	Sex	1: Male	1				Boot58	Sex	1: Male	1
Boot58	Sex	2: Female					Boot58	Sex	2: Female
Boot58	Age	(mean±SD)					Boot58	Age	(mean±SD)
Boot58	pT	1 : Mucosa	1				Boot58	pT	1 : Mucosa	1
Boot58	pT	2 : Submucosa					Boot58	pT	2 : Submucosa	4.04559	0.0101211
Boot58	Size	(mean±SD)	1.58845	3.29867e-05			Boot58	Size	(mean±SD)	1.6211	4.55857e-05
Boot58	Diff	1 : Diff	1				Boot58	Diff	1 : Diff	1
Boot58	Diff	2 : UD	13.5099	4.66542e-05			Boot58	Diff	2 : UD	16.2683	3.22139e-05
Boot58	Ulceration	0 : No	1				Boot58	Ulceration	0 : No	1
Boot58	Ulceration	1 : Ulcer(+)					Boot58	Ulceration	1 : Ulcer(+)
Boot58	LBVI	0 : Not identified	1				Boot58	LBVI	0 : Not identified	1
Boot58	LBVI	1 : Present	7.48294	0.00116356			Boot58	LBVI	1 : Present
Boot58	a1cat revers	0	1				Boot58	a1cat revers	0	1
Boot58	a1cat revers	1					Boot58	a1cat revers	1
Boot58	EZH revers	0	1				Boot58	EZH revers	0	1
Boot58	EZH revers	1					Boot58	EZH revers	1
Boot58	Ecad revers	0	1				Boot58	Ecad revers	0	1
Boot58	Ecad revers	1	0.124833	0.0636234			Boot58	Ecad revers	1	0.164832	0.09815
Boot58	CD44v6 concl	0	1				Boot58	CD44v6 concl	0	1
Boot58	CD44v6 concl	1					Boot58	CD44v6 concl	1	3.5666	0.0437509
Boot58	p53 concl	0	1				Boot58	p53 concl	0	1
Boot58	p53 concl	1	5.94741	0.00586255			Boot58	p53 concl	1	6.32704	0.00527427
Boot59	Sex	1: Male	1				Boot59	Sex	1: Male	1
Boot59	Sex	2: Female					Boot59	Sex	2: Female
Boot59	Age	(mean±SD)					Boot59	Age	(mean±SD)
Boot59	pT	1 : Mucosa	1				Boot59	pT	1 : Mucosa	1
Boot59	pT	2 : Submucosa	2.73188	0.0471843			Boot59	pT	2 : Submucosa	2.73188	0.0471843
Boot59	Size	(mean±SD)	1.60374	4.97481e-05			Boot59	Size	(mean±SD)	1.60374	4.97481e-05
Boot59	Diff	1 : Diff	1				Boot59	Diff	1 : Diff	1
Boot59	Diff	2 : UD	9.4085	0.000227924			Boot59	Diff	2 : UD	9.4085	0.000227924
Boot59	Ulceration	0 : No	1				Boot59	Ulceration	0 : No	1
Boot59	Ulceration	1 : Ulcer(+)	11.022	0.000997541			Boot59	Ulceration	1 : Ulcer(+)	11.022	0.000997541
Boot59	LBVI	0 : Not identified	1				Boot59	LBVI	0 : Not identified	1
Boot59	LBVI	1 : Present					Boot59	LBVI	1 : Present
Boot59	a1cat revers	0	1				Boot59	a1cat revers	0	1
Boot59	a1cat revers	1					Boot59	a1cat revers	1
Boot59	EZH revers	0	1				Boot59	EZH revers	0	1
Boot59	EZH revers	1					Boot59	EZH revers	1
Boot59	Ecad revers	0	1				Boot59	Ecad revers	0	1
Boot59	Ecad revers	1	0.308296	0.053205			Boot59	Ecad revers	1	0.308296	0.053205
Boot59	CD44v6 concl	0	1				Boot59	CD44v6 concl	0	1
Boot59	CD44v6 concl	1					Boot59	CD44v6 concl	1
Boot59	p53 concl	0	1				Boot59	p53 concl	0	1
Boot59	p53 concl	1					Boot59	p53 concl	1
Boot60	Sex	1: Male	1				Boot60	Sex	1: Male	1
Boot60	Sex	2: Female					Boot60	Sex	2: Female
Boot60	Age	(mean±SD)	0.937937	0.0170415			Boot60	Age	(mean±SD)	0.944203	0.0165943
Boot60	pT	1 : Mucosa	1				Boot60	pT	1 : Mucosa	1
Boot60	pT	2 : Submucosa	3.47448	0.0634692			Boot60	pT	2 : Submucosa	6.10021	0.00336205
Boot60	Size	(mean±SD)	1.30575	0.0794605			Boot60	Size	(mean±SD)	1.36795	0.0206159
Boot60	Diff	1 : Diff	1				Boot60	Diff	1 : Diff	1
Boot60	Diff	2 : UD					Boot60	Diff	2 : UD
Boot60	Ulceration	0 : No	1				Boot60	Ulceration	0 : No	1
Boot60	Ulceration	1 : Ulcer(+)	7.13219	0.00242236			Boot60	Ulceration	1 : Ulcer(+)	6.23743	0.00255284
Boot60	LBVI	0 : Not identified	1				Boot60	LBVI	0 : Not identified	1
Boot60	LBVI	1 : Present	5.73794	0.00923917			Boot60	LBVI	1 : Present
Boot60	a1cat revers	0	1				Boot60	a1cat revers	0	1
Boot60	a1cat revers	1	3.70632	0.022189			Boot60	a1cat revers	1
Boot60	EZH revers	0	1				Boot60	EZH revers	0	1
Boot60	EZH revers	1					Boot60	EZH revers	1
Boot60	Ecad revers	0	1				Boot60	Ecad revers	0	1
Boot60	Ecad revers	1	0.0878103	0.0496532			Boot60	Ecad revers	1
Boot60	CD44v6 concl	0	1				Boot60	CD44v6 concl	0	1
Boot60	CD44v6 concl	1	4.33348	0.0205675			Boot60	CD44v6 concl	1	5.03445	0.0082024
Boot60	p53 concl	0	1				Boot60	p53 concl	0	1
Boot60	p53 concl	1					Boot60	p53 concl	1
Boot61	Sex	1: Male	1				Boot61	Sex	1: Male	1
Boot61	Sex	2: Female					Boot61	Sex	2: Female
Boot61	Age	(mean±SD)	0.934887	0.00387092			Boot61	Age	(mean±SD)	0.939133	0.00529949
Boot61	pT	1 : Mucosa	1				Boot61	pT	1 : Mucosa	1
Boot61	pT	2 : Submucosa	27.6402	0.00177663			Boot61	pT	2 : Submucosa	33.7981	0.000804981
Boot61	Size	(mean±SD)	1.42485	0.00786926			Boot61	Size	(mean±SD)	1.41687	0.0111322
Boot61	Diff	1 : Diff	1				Boot61	Diff	1 : Diff	1
Boot61	Diff	2 : UD					Boot61	Diff	2 : UD
Boot61	Ulceration	0 : No	1				Boot61	Ulceration	0 : No	1
Boot61	Ulceration	1 : Ulcer(+)					Boot61	Ulceration	1 : Ulcer(+)
Boot61	LBVI	0 : Not identified	1				Boot61	LBVI	0 : Not identified	1
Boot61	LBVI	1 : Present	2.29946	0.158631			Boot61	LBVI	1 : Present
Boot61	a1cat revers	0	1				Boot61	a1cat revers	0	1
Boot61	a1cat revers	1					Boot61	a1cat revers	1
Boot61	EZH revers	0	1				Boot61	EZH revers	0	1
Boot61	EZH revers	1					Boot61	EZH revers	1
Boot61	Ecad revers	0	1				Boot61	Ecad revers	0	1
Boot61	Ecad revers	1					Boot61	Ecad revers	1
Boot61	CD44v6 concl	0	1				Boot61	CD44v6 concl	0	1
Boot61	CD44v6 concl	1	9.15056	0.000906677			Boot61	CD44v6 concl	1	10.8065	0.000260676
Boot61	p53 concl	0	1				Boot61	p53 concl	0	1
Boot61	p53 concl	1					Boot61	p53 concl	1
Boot62	Sex	1: Male	1				Boot62	Sex	1: Male	1
Boot62	Sex	2: Female					Boot62	Sex	2: Female
Boot62	Age	(mean±SD)	0.943247	0.0259495			Boot62	Age	(mean±SD)
Boot62	pT	1 : Mucosa	1				Boot62	pT	1 : Mucosa	1
Boot62	pT	2 : Submucosa	7.24054	0.0147105			Boot62	pT	2 : Submucosa	11.5247	0.00194431
Boot62	Size	(mean±SD)					Boot62	Size	(mean±SD)
Boot62	Diff	1 : Diff	1				Boot62	Diff	1 : Diff	1
Boot62	Diff	2 : UD	10.1641	0.000382942			Boot62	Diff	2 : UD	10.4609	9.65579e-05
Boot62	Ulceration	0 : No	1				Boot62	Ulceration	0 : No	1
Boot62	Ulceration	1 : Ulcer(+)					Boot62	Ulceration	1 : Ulcer(+)
Boot62	LBVI	0 : Not identified	1				Boot62	LBVI	0 : Not identified	1
Boot62	LBVI	1 : Present	4.28821	0.0235227			Boot62	LBVI	1 : Present
Boot62	a1cat revers	0	1				Boot62	a1cat revers	0	1
Boot62	a1cat revers	1					Boot62	a1cat revers	1
Boot62	EZH revers	0	1				Boot62	EZH revers	0	1
Boot62	EZH revers	1	4.78387	0.0164834			Boot62	EZH revers	1	3.64934	0.0349232
Boot62	Ecad revers	0	1				Boot62	Ecad revers	0	1
Boot62	Ecad revers	1					Boot62	Ecad revers	1
Boot62	CD44v6 concl	0	1				Boot62	CD44v6 concl	0	1
Boot62	CD44v6 concl	1	22.4867	9.33214e-06			Boot62	CD44v6 concl	1	17.9674	1.99925e-06
Boot62	p53 concl	0	1				Boot62	p53 concl	0	1
Boot62	p53 concl	1					Boot62	p53 concl	1
Boot63	Sex	1: Male	1				Boot63	Sex	1: Male	1
Boot63	Sex	2: Female					Boot63	Sex	2: Female
Boot63	Age	(mean±SD)					Boot63	Age	(mean±SD)
Boot63	pT	1 : Mucosa	1				Boot63	pT	1 : Mucosa	1
Boot63	pT	2 : Submucosa	4.35094	0.0198579			Boot63	pT	2 : Submucosa	7.46906	0.000528164
Boot63	Size	(mean±SD)					Boot63	Size	(mean±SD)
Boot63	Diff	1 : Diff	1				Boot63	Diff	1 : Diff	1
Boot63	Diff	2 : UD	8.91744	0.000226984			Boot63	Diff	2 : UD	7.43231	0.000296508
Boot63	Ulceration	0 : No	1				Boot63	Ulceration	0 : No	1
Boot63	Ulceration	1 : Ulcer(+)					Boot63	Ulceration	1 : Ulcer(+)
Boot63	LBVI	0 : Not identified	1				Boot63	LBVI	0 : Not identified	1
Boot63	LBVI	1 : Present	7.54969	0.000839028			Boot63	LBVI	1 : Present
Boot63	a1cat revers	0	1				Boot63	a1cat revers	0	1
Boot63	a1cat revers	1					Boot63	a1cat revers	1
Boot63	EZH revers	0	1				Boot63	EZH revers	0	1
Boot63	EZH revers	1	4.60291	0.00703524			Boot63	EZH revers	1	2.77338	0.0492748
Boot63	Ecad revers	0	1				Boot63	Ecad revers	0	1
Boot63	Ecad revers	1					Boot63	Ecad revers	1
Boot63	CD44v6 concl	0	1				Boot63	CD44v6 concl	0	1
Boot63	CD44v6 concl	1	3.64601	0.0865331			Boot63	CD44v6 concl	1	4.17499	0.0387914
Boot63	p53 concl	0	1				Boot63	p53 concl	0	1
Boot63	p53 concl	1					Boot63	p53 concl	1
Boot64	Sex	1: Male	1				Boot64	Sex	1: Male	1
Boot64	Sex	2: Female					Boot64	Sex	2: Female
Boot64	Age	(mean±SD)	0.95444	0.0444564			Boot64	Age	(mean±SD)	0.95444	0.0444564
Boot64	pT	1 : Mucosa	1				Boot64	pT	1 : Mucosa	1
Boot64	pT	2 : Submucosa	15.6236	5.54803e-05			Boot64	pT	2 : Submucosa	15.6236	5.54803e-05
Boot64	Size	(mean±SD)	1.63315	3.28948e-05			Boot64	Size	(mean±SD)	1.63315	3.28948e-05
Boot64	Diff	1 : Diff	1				Boot64	Diff	1 : Diff	1
Boot64	Diff	2 : UD					Boot64	Diff	2 : UD
Boot64	Ulceration	0 : No	1				Boot64	Ulceration	0 : No	1
Boot64	Ulceration	1 : Ulcer(+)					Boot64	Ulceration	1 : Ulcer(+)
Boot64	LBVI	0 : Not identified	1				Boot64	LBVI	0 : Not identified	1
Boot64	LBVI	1 : Present					Boot64	LBVI	1 : Present
Boot64	a1cat revers	0	1				Boot64	a1cat revers	0	1
Boot64	a1cat revers	1					Boot64	a1cat revers	1
Boot64	EZH revers	0	1				Boot64	EZH revers	0	1
Boot64	EZH revers	1					Boot64	EZH revers	1
Boot64	Ecad revers	0	1				Boot64	Ecad revers	0	1
Boot64	Ecad revers	1					Boot64	Ecad revers	1
Boot64	CD44v6 concl	0	1				Boot64	CD44v6 concl	0	1
Boot64	CD44v6 concl	1	4.35856	0.0239372			Boot64	CD44v6 concl	1	4.35856	0.0239372
Boot64	p53 concl	0	1				Boot64	p53 concl	0	1
Boot64	p53 concl	1					Boot64	p53 concl	1
Boot65	Sex	1: Male	1				Boot65	Sex	1: Male	1
Boot65	Sex	2: Female					Boot65	Sex	2: Female
Boot65	Age	(mean±SD)	0.953811	0.0634333			Boot65	Age	(mean±SD)
Boot65	pT	1 : Mucosa	1				Boot65	pT	1 : Mucosa	1
Boot65	pT	2 : Submucosa	6.64844	0.0148546			Boot65	pT	2 : Submucosa	8.14864	0.00419396
Boot65	Size	(mean±SD)	1.84482	2.7587e-07			Boot65	Size	(mean±SD)	1.90861	5.44745e-08
Boot65	Diff	1 : Diff	1				Boot65	Diff	1 : Diff	1
Boot65	Diff	2 : UD					Boot65	Diff	2 : UD
Boot65	Ulceration	0 : No	1				Boot65	Ulceration	0 : No	1
Boot65	Ulceration	1 : Ulcer(+)	7.78184	0.0295062			Boot65	Ulceration	1 : Ulcer(+)	5.70326	0.0536609
Boot65	LBVI	0 : Not identified	1				Boot65	LBVI	0 : Not identified	1
Boot65	LBVI	1 : Present	3.76557	0.0572144			Boot65	LBVI	1 : Present
Boot65	a1cat revers	0	1				Boot65	a1cat revers	0	1
Boot65	a1cat revers	1					Boot65	a1cat revers	1
Boot65	EZH revers	0	1				Boot65	EZH revers	0	1
Boot65	EZH revers	1					Boot65	EZH revers	1
Boot65	Ecad revers	0	1				Boot65	Ecad revers	0	1
Boot65	Ecad revers	1	0.0798536	0.0312007			Boot65	Ecad revers	1	0.124131	0.0658993
Boot65	CD44v6 concl	0	1				Boot65	CD44v6 concl	0	1
Boot65	CD44v6 concl	1					Boot65	CD44v6 concl	1	2.90854	0.0904092
Boot65	p53 concl	0	1				Boot65	p53 concl	0	1
Boot65	p53 concl	1	3.04654	0.0882202			Boot65	p53 concl	1	4.00688	0.0165616
Boot66	Sex	1: Male	1				Boot66	Sex	1: Male	1
Boot66	Sex	2: Female					Boot66	Sex	2: Female
Boot66	Age	(mean±SD)					Boot66	Age	(mean±SD)
Boot66	pT	1 : Mucosa	1				Boot66	pT	1 : Mucosa	1
Boot66	pT	2 : Submucosa	3.819	0.0867304			Boot66	pT	2 : Submucosa	10.7723	0.000744838
Boot66	Size	(mean±SD)	1.38893	0.00801497			Boot66	Size	(mean±SD)	1.44385	0.0024482
Boot66	Diff	1 : Diff	1				Boot66	Diff	1 : Diff	1
Boot66	Diff	2 : UD	5.08397	0.00519218			Boot66	Diff	2 : UD	6.99048	0.00110018
Boot66	Ulceration	0 : No	1				Boot66	Ulceration	0 : No	1
Boot66	Ulceration	1 : Ulcer(+)	4.54303	0.0552478			Boot66	Ulceration	1 : Ulcer(+)
Boot66	LBVI	0 : Not identified	1				Boot66	LBVI	0 : Not identified	1
Boot66	LBVI	1 : Present	17.5203	1.17374e-05			Boot66	LBVI	1 : Present
Boot66	a1cat revers	0	1				Boot66	a1cat revers	0	1
Boot66	a1cat revers	1					Boot66	a1cat revers	1
Boot66	EZH revers	0	1				Boot66	EZH revers	0	1
Boot66	EZH revers	1	5.05741	0.0119326			Boot66	EZH revers	1	3.47319	0.0412451
Boot66	Ecad revers	0	1				Boot66	Ecad revers	0	1
Boot66	Ecad revers	1					Boot66	Ecad revers	1
Boot66	CD44v6 concl	0	1				Boot66	CD44v6 concl	0	1
Boot66	CD44v6 concl	1	8.42976	0.00236825			Boot66	CD44v6 concl	1	8.2972	0.000929805
Boot66	p53 concl	0	1				Boot66	p53 concl	0	1
Boot66	p53 concl	1					Boot66	p53 concl	1	5.49004	0.00449134
Boot67	Sex	1: Male	1				Boot67	Sex	1: Male	1
Boot67	Sex	2: Female					Boot67	Sex	2: Female
Boot67	Age	(mean±SD)	0.955625	0.0485841			Boot67	Age	(mean±SD)	0.955625	0.0485841
Boot67	pT	1 : Mucosa	1				Boot67	pT	1 : Mucosa	1
Boot67	pT	2 : Submucosa	9.6773	0.000810544			Boot67	pT	2 : Submucosa	9.6773	0.000810544
Boot67	Size	(mean±SD)	1.84192	1.74482e-07			Boot67	Size	(mean±SD)	1.84192	1.74482e-07
Boot67	Diff	1 : Diff	1				Boot67	Diff	1 : Diff	1
Boot67	Diff	2 : UD					Boot67	Diff	2 : UD
Boot67	Ulceration	0 : No	1				Boot67	Ulceration	0 : No	1
Boot67	Ulceration	1 : Ulcer(+)	5.18662	0.0225391			Boot67	Ulceration	1 : Ulcer(+)	5.18662	0.0225391
Boot67	LBVI	0 : Not identified	1				Boot67	LBVI	0 : Not identified	1
Boot67	LBVI	1 : Present					Boot67	LBVI	1 : Present
Boot67	a1cat revers	0	1				Boot67	a1cat revers	0	1
Boot67	a1cat revers	1					Boot67	a1cat revers	1
Boot67	EZH revers	0	1				Boot67	EZH revers	0	1
Boot67	EZH revers	1					Boot67	EZH revers	1
Boot67	Ecad revers	0	1				Boot67	Ecad revers	0	1
Boot67	Ecad revers	1					Boot67	Ecad revers	1
Boot67	CD44v6 concl	0	1				Boot67	CD44v6 concl	0	1
Boot67	CD44v6 concl	1					Boot67	CD44v6 concl	1
Boot67	p53 concl	0	1				Boot67	p53 concl	0	1
Boot67	p53 concl	1					Boot67	p53 concl	1
Boot68	Sex	1: Male	1				Boot68	Sex	1: Male	1
Boot68	Sex	2: Female					Boot68	Sex	2: Female
Boot68	Age	(mean±SD)					Boot68	Age	(mean±SD)
Boot68	pT	1 : Mucosa	1				Boot68	pT	1 : Mucosa	1
Boot68	pT	2 : Submucosa					Boot68	pT	2 : Submucosa	9.02829	0.000438463
Boot68	Size	(mean±SD)	1.637	0.000106888			Boot68	Size	(mean±SD)	1.55296	7.65624e-05
Boot68	Diff	1 : Diff	1				Boot68	Diff	1 : Diff	1
Boot68	Diff	2 : UD					Boot68	Diff	2 : UD
Boot68	Ulceration	0 : No	1				Boot68	Ulceration	0 : No	1
Boot68	Ulceration	1 : Ulcer(+)					Boot68	Ulceration	1 : Ulcer(+)
Boot68	LBVI	0 : Not identified	1				Boot68	LBVI	0 : Not identified	1
Boot68	LBVI	1 : Present	40.3184	5.18653e-06			Boot68	LBVI	1 : Present
Boot68	a1cat revers	0	1				Boot68	a1cat revers	0	1
Boot68	a1cat revers	1					Boot68	a1cat revers	1	0.258321	0.0466487
Boot68	EZH revers	0	1				Boot68	EZH revers	0	1
Boot68	EZH revers	1					Boot68	EZH revers	1
Boot68	Ecad revers	0	1				Boot68	Ecad revers	0	1
Boot68	Ecad revers	1	0.0874105	0.0477368			Boot68	Ecad revers	1
Boot68	CD44v6 concl	0	1				Boot68	CD44v6 concl	0	1
Boot68	CD44v6 concl	1	12.2987	6.08627e-05			Boot68	CD44v6 concl	1	17.9745	5.64438e-07
Boot68	p53 concl	0	1				Boot68	p53 concl	0	1
Boot68	p53 concl	1	0.229382	0.073388			Boot68	p53 concl	1
Boot69	Sex	1: Male	1				Boot69	Sex	1: Male	1
Boot69	Sex	2: Female					Boot69	Sex	2: Female
Boot69	Age	(mean±SD)					Boot69	Age	(mean±SD)
Boot69	pT	1 : Mucosa	1				Boot69	pT	1 : Mucosa	1
Boot69	pT	2 : Submucosa	5.14496	0.0202091			Boot69	pT	2 : Submucosa	8.23109	0.00127313
Boot69	Size	(mean±SD)	1.27441	0.0691987			Boot69	Size	(mean±SD)	1.24337	0.0563946
Boot69	Diff	1 : Diff	1				Boot69	Diff	1 : Diff	1
Boot69	Diff	2 : UD	6.98626	0.00182814			Boot69	Diff	2 : UD	2.74513	0.0408009
Boot69	Ulceration	0 : No	1				Boot69	Ulceration	0 : No	1
Boot69	Ulceration	1 : Ulcer(+)	12.8306	0.00115796			Boot69	Ulceration	1 : Ulcer(+)	9.50668	0.000725874
Boot69	LBVI	0 : Not identified	1				Boot69	LBVI	0 : Not identified	1
Boot69	LBVI	1 : Present	8.28552	0.00175014			Boot69	LBVI	1 : Present
Boot69	a1cat revers	0	1				Boot69	a1cat revers	0	1
Boot69	a1cat revers	1					Boot69	a1cat revers	1
Boot69	EZH revers	0	1				Boot69	EZH revers	0	1
Boot69	EZH revers	1					Boot69	EZH revers	1
Boot69	Ecad revers	0	1				Boot69	Ecad revers	0	1
Boot69	Ecad revers	1	0.136605	0.0244549			Boot69	Ecad revers	1
Boot69	CD44v6 concl	0	1				Boot69	CD44v6 concl	0	1
Boot69	CD44v6 concl	1	6.21919	0.00701809			Boot69	CD44v6 concl	1	7.46015	0.0013698
Boot69	p53 concl	0	1				Boot69	p53 concl	0	1
Boot69	p53 concl	1					Boot69	p53 concl	1
Boot70	Sex	1: Male	1				Boot70	Sex	1: Male	1
Boot70	Sex	2: Female					Boot70	Sex	2: Female
Boot70	Age	(mean±SD)					Boot70	Age	(mean±SD)
Boot70	pT	1 : Mucosa	1				Boot70	pT	1 : Mucosa	1
Boot70	pT	2 : Submucosa	3.73445	0.00996944			Boot70	pT	2 : Submucosa	3.73445	0.00996944
Boot70	Size	(mean±SD)					Boot70	Size	(mean±SD)
Boot70	Diff	1 : Diff	1				Boot70	Diff	1 : Diff	1
Boot70	Diff	2 : UD	14.6574	1.01421e-05			Boot70	Diff	2 : UD	14.6574	1.01421e-05
Boot70	Ulceration	0 : No	1				Boot70	Ulceration	0 : No	1
Boot70	Ulceration	1 : Ulcer(+)					Boot70	Ulceration	1 : Ulcer(+)
Boot70	LBVI	0 : Not identified	1				Boot70	LBVI	0 : Not identified	1
Boot70	LBVI	1 : Present					Boot70	LBVI	1 : Present
Boot70	a1cat revers	0	1				Boot70	a1cat revers	0	1
Boot70	a1cat revers	1					Boot70	a1cat revers	1
Boot70	EZH revers	0	1				Boot70	EZH revers	0	1
Boot70	EZH revers	1	3.00318	0.0440059			Boot70	EZH revers	1	3.00318	0.0440059
Boot70	Ecad revers	0	1				Boot70	Ecad revers	0	1
Boot70	Ecad revers	1	0.0489978	0.00495477			Boot70	Ecad revers	1	0.0489978	0.00495477
Boot70	CD44v6 concl	0	1				Boot70	CD44v6 concl	0	1
Boot70	CD44v6 concl	1	4.30968	0.0536983			Boot70	CD44v6 concl	1	4.30968	0.0536983
Boot70	p53 concl	0	1				Boot70	p53 concl	0	1
Boot70	p53 concl	1					Boot70	p53 concl	1
Boot71	Sex	1: Male	1				Boot71	Sex	1: Male	1
Boot71	Sex	2: Female					Boot71	Sex	2: Female
Boot71	Age	(mean±SD)	0.921419	0.00122999			Boot71	Age	(mean±SD)	0.941219	0.00807267
Boot71	pT	1 : Mucosa	1				Boot71	pT	1 : Mucosa	1
Boot71	pT	2 : Submucosa	10.9609	0.000754166			Boot71	pT	2 : Submucosa	16.4709	4.12813e-05
Boot71	Size	(mean±SD)	1.2215	0.104873			Boot71	Size	(mean±SD)	1.25558	0.0675873
Boot71	Diff	1 : Diff	1				Boot71	Diff	1 : Diff	1
Boot71	Diff	2 : UD					Boot71	Diff	2 : UD
Boot71	Ulceration	0 : No	1				Boot71	Ulceration	0 : No	1
Boot71	Ulceration	1 : Ulcer(+)					Boot71	Ulceration	1 : Ulcer(+)
Boot71	LBVI	0 : Not identified	1				Boot71	LBVI	0 : Not identified	1
Boot71	LBVI	1 : Present	6.23101	0.00528641			Boot71	LBVI	1 : Present
Boot71	a1cat revers	0	1				Boot71	a1cat revers	0	1
Boot71	a1cat revers	1					Boot71	a1cat revers	1
Boot71	EZH revers	0	1				Boot71	EZH revers	0	1
Boot71	EZH revers	1					Boot71	EZH revers	1
Boot71	Ecad revers	0	1				Boot71	Ecad revers	0	1
Boot71	Ecad revers	1					Boot71	Ecad revers	1
Boot71	CD44v6 concl	0	1				Boot71	CD44v6 concl	0	1
Boot71	CD44v6 concl	1	14.6273	0.000101956			Boot71	CD44v6 concl	1	13.8878	5.3708e-05
Boot71	p53 concl	0	1				Boot71	p53 concl	0	1
Boot71	p53 concl	1					Boot71	p53 concl	1
Boot72	Sex	1: Male	1				Boot72	Sex	1: Male	1
Boot72	Sex	2: Female					Boot72	Sex	2: Female
Boot72	Age	(mean±SD)					Boot72	Age	(mean±SD)
Boot72	pT	1 : Mucosa	1				Boot72	pT	1 : Mucosa	1
Boot72	pT	2 : Submucosa	3.90424	0.0350697			Boot72	pT	2 : Submucosa	9.10677	0.000578374
Boot72	Size	(mean±SD)	1.37855	0.0184969			Boot72	Size	(mean±SD)	1.49208	0.00412565
Boot72	Diff	1 : Diff	1				Boot72	Diff	1 : Diff	1
Boot72	Diff	2 : UD	12.0763	0.000110695			Boot72	Diff	2 : UD	16.3562	3.13678e-05
Boot72	Ulceration	0 : No	1				Boot72	Ulceration	0 : No	1
Boot72	Ulceration	1 : Ulcer(+)					Boot72	Ulceration	1 : Ulcer(+)
Boot72	LBVI	0 : Not identified	1				Boot72	LBVI	0 : Not identified	1
Boot72	LBVI	1 : Present	4.78309	0.0114728			Boot72	LBVI	1 : Present
Boot72	a1cat revers	0	1				Boot72	a1cat revers	0	1
Boot72	a1cat revers	1					Boot72	a1cat revers	1	0.307187	0.0580305
Boot72	EZH revers	0	1				Boot72	EZH revers	0	1
Boot72	EZH revers	1					Boot72	EZH revers	1
Boot72	Ecad revers	0	1				Boot72	Ecad revers	0	1
Boot72	Ecad revers	1	0.152174	0.0328263			Boot72	Ecad revers	1	0.160616	0.0408193
Boot72	CD44v6 concl	0	1				Boot72	CD44v6 concl	0	1
Boot72	CD44v6 concl	1	4.7268	0.0169805			Boot72	CD44v6 concl	1	6.01262	0.00533619
Boot72	p53 concl	0	1				Boot72	p53 concl	0	1
Boot72	p53 concl	1					Boot72	p53 concl	1
Boot73	Sex	1: Male	1				Boot73	Sex	1: Male	1
Boot73	Sex	2: Female					Boot73	Sex	2: Female
Boot73	Age	(mean±SD)					Boot73	Age	(mean±SD)
Boot73	pT	1 : Mucosa	1				Boot73	pT	1 : Mucosa	1
Boot73	pT	2 : Submucosa	10.3396	0.00457728			Boot73	pT	2 : Submucosa	18.5241	0.000170698
Boot73	Size	(mean±SD)	1.34071	0.0275771			Boot73	Size	(mean±SD)	1.3721	0.0140416
Boot73	Diff	1 : Diff	1				Boot73	Diff	1 : Diff	1
Boot73	Diff	2 : UD	11.549	0.000709526			Boot73	Diff	2 : UD	11.9543	0.000320258
Boot73	Ulceration	0 : No	1				Boot73	Ulceration	0 : No	1
Boot73	Ulceration	1 : Ulcer(+)					Boot73	Ulceration	1 : Ulcer(+)
Boot73	LBVI	0 : Not identified	1				Boot73	LBVI	0 : Not identified	1
Boot73	LBVI	1 : Present	3.59872	0.0189789			Boot73	LBVI	1 : Present
Boot73	a1cat revers	0	1				Boot73	a1cat revers	0	1
Boot73	a1cat revers	1	0.274277	0.0560909			Boot73	a1cat revers	1	0.241832	0.0317266
Boot73	EZH revers	0	1				Boot73	EZH revers	0	1
Boot73	EZH revers	1					Boot73	EZH revers	1
Boot73	Ecad revers	0	1				Boot73	Ecad revers	0	1
Boot73	Ecad revers	1					Boot73	Ecad revers	1
Boot73	CD44v6 concl	0	1				Boot73	CD44v6 concl	0	1
Boot73	CD44v6 concl	1	8.57036	0.00114425			Boot73	CD44v6 concl	1	8.28989	0.0014569
Boot73	p53 concl	0	1				Boot73	p53 concl	0	1
Boot73	p53 concl	1					Boot73	p53 concl	1
Boot74	Sex	1: Male	1				Boot74	Sex	1: Male	1
Boot74	Sex	2: Female					Boot74	Sex	2: Female
Boot74	Age	(mean±SD)					Boot74	Age	(mean±SD)
Boot74	pT	1 : Mucosa	1				Boot74	pT	1 : Mucosa	1
Boot74	pT	2 : Submucosa	8.97439	0.000330278			Boot74	pT	2 : Submucosa	8.97439	0.000330278
Boot74	Size	(mean±SD)					Boot74	Size	(mean±SD)
Boot74	Diff	1 : Diff	1				Boot74	Diff	1 : Diff	1
Boot74	Diff	2 : UD	15.391	4.67213e-05			Boot74	Diff	2 : UD	15.391	4.67213e-05
Boot74	Ulceration	0 : No	1				Boot74	Ulceration	0 : No	1
Boot74	Ulceration	1 : Ulcer(+)					Boot74	Ulceration	1 : Ulcer(+)
Boot74	LBVI	0 : Not identified	1				Boot74	LBVI	0 : Not identified	1
Boot74	LBVI	1 : Present					Boot74	LBVI	1 : Present
Boot74	a1cat revers	0	1				Boot74	a1cat revers	0	1
Boot74	a1cat revers	1					Boot74	a1cat revers	1
Boot74	EZH revers	0	1				Boot74	EZH revers	0	1
Boot74	EZH revers	1					Boot74	EZH revers	1
Boot74	Ecad revers	0	1				Boot74	Ecad revers	0	1
Boot74	Ecad revers	1					Boot74	Ecad revers	1
Boot74	CD44v6 concl	0	1				Boot74	CD44v6 concl	0	1
Boot74	CD44v6 concl	1	11.3292	0.00114468			Boot74	CD44v6 concl	1	11.3292	0.00114468
Boot74	p53 concl	0	1				Boot74	p53 concl	0	1
Boot74	p53 concl	1					Boot74	p53 concl	1
Boot75	Sex	1: Male	1				Boot75	Sex	1: Male	1
Boot75	Sex	2: Female					Boot75	Sex	2: Female
Boot75	Age	(mean±SD)	0.953602	0.0507921			Boot75	Age	(mean±SD)	0.97151	0.127019
Boot75	pT	1 : Mucosa	1				Boot75	pT	1 : Mucosa	1
Boot75	pT	2 : Submucosa	2.47438	0.18232			Boot75	pT	2 : Submucosa	6.77346	0.000891433
Boot75	Size	(mean±SD)	1.21589	0.110421			Boot75	Size	(mean±SD)	1.22268	0.054021
Boot75	Diff	1 : Diff	1				Boot75	Diff	1 : Diff	1
Boot75	Diff	2 : UD					Boot75	Diff	2 : UD
Boot75	Ulceration	0 : No	1				Boot75	Ulceration	0 : No	1
Boot75	Ulceration	1 : Ulcer(+)					Boot75	Ulceration	1 : Ulcer(+)
Boot75	LBVI	0 : Not identified	1				Boot75	LBVI	0 : Not identified	1
Boot75	LBVI	1 : Present	11.5629	0.000220758			Boot75	LBVI	1 : Present
Boot75	a1cat revers	0	1				Boot75	a1cat revers	0	1
Boot75	a1cat revers	1	2.91251	0.0880503			Boot75	a1cat revers	1
Boot75	EZH revers	0	1				Boot75	EZH revers	0	1
Boot75	EZH revers	1					Boot75	EZH revers	1
Boot75	Ecad revers	0	1				Boot75	Ecad revers	0	1
Boot75	Ecad revers	1	0.202626	0.0741318			Boot75	Ecad revers	1
Boot75	CD44v6 concl	0	1				Boot75	CD44v6 concl	0	1
Boot75	CD44v6 concl	1	5.90386	0.00359683			Boot75	CD44v6 concl	1	4.54468	0.00416164
Boot75	p53 concl	0	1				Boot75	p53 concl	0	1
Boot75	p53 concl	1					Boot75	p53 concl	1
Boot76	Sex	1: Male	1				Boot76	Sex	1: Male	1
Boot76	Sex	2: Female					Boot76	Sex	2: Female
Boot76	Age	(mean±SD)					Boot76	Age	(mean±SD)
Boot76	pT	1 : Mucosa	1				Boot76	pT	1 : Mucosa	1
Boot76	pT	2 : Submucosa	6.20188	0.0133251			Boot76	pT	2 : Submucosa	19.0648	0.000178352
Boot76	Size	(mean±SD)	2.09168	4.24177e-08			Boot76	Size	(mean±SD)	2.11842	2.35256e-08
Boot76	Diff	1 : Diff	1				Boot76	Diff	1 : Diff	1
Boot76	Diff	2 : UD	15.6172	0.000387367			Boot76	Diff	2 : UD	13.668	0.000267435
Boot76	Ulceration	0 : No	1				Boot76	Ulceration	0 : No	1
Boot76	Ulceration	1 : Ulcer(+)					Boot76	Ulceration	1 : Ulcer(+)
Boot76	LBVI	0 : Not identified	1				Boot76	LBVI	0 : Not identified	1
Boot76	LBVI	1 : Present	16.6429	0.000265736			Boot76	LBVI	1 : Present
Boot76	a1cat revers	0	1				Boot76	a1cat revers	0	1
Boot76	a1cat revers	1					Boot76	a1cat revers	1	0.225361	0.0534767
Boot76	EZH revers	0	1				Boot76	EZH revers	0	1
Boot76	EZH revers	1					Boot76	EZH revers	1
Boot76	Ecad revers	0	1				Boot76	Ecad revers	0	1
Boot76	Ecad revers	1	0.078355	0.00378226			Boot76	Ecad revers	1	0.218934	0.0632371
Boot76	CD44v6 concl	0	1				Boot76	CD44v6 concl	0	1
Boot76	CD44v6 concl	1					Boot76	CD44v6 concl	1
Boot76	p53 concl	0	1				Boot76	p53 concl	0	1
Boot76	p53 concl	1					Boot76	p53 concl	1
Boot77	Sex	1: Male	1				Boot77	Sex	1: Male	1
Boot77	Sex	2: Female					Boot77	Sex	2: Female
Boot77	Age	(mean±SD)					Boot77	Age	(mean±SD)
Boot77	pT	1 : Mucosa	1				Boot77	pT	1 : Mucosa	1
Boot77	pT	2 : Submucosa	2.29223	0.218044			Boot77	pT	2 : Submucosa	4.99994	0.00704662
Boot77	Size	(mean±SD)	1.54272	0.000548098			Boot77	Size	(mean±SD)	1.5103	0.000645692
Boot77	Diff	1 : Diff	1				Boot77	Diff	1 : Diff	1
Boot77	Diff	2 : UD					Boot77	Diff	2 : UD
Boot77	Ulceration	0 : No	1				Boot77	Ulceration	0 : No	1
Boot77	Ulceration	1 : Ulcer(+)	4.76614	0.0648473			Boot77	Ulceration	1 : Ulcer(+)
Boot77	LBVI	0 : Not identified	1				Boot77	LBVI	0 : Not identified	1
Boot77	LBVI	1 : Present	7.44596	0.00140478			Boot77	LBVI	1 : Present
Boot77	a1cat revers	0	1				Boot77	a1cat revers	0	1
Boot77	a1cat revers	1					Boot77	a1cat revers	1
Boot77	EZH revers	0	1				Boot77	EZH revers	0	1
Boot77	EZH revers	1					Boot77	EZH revers	1
Boot77	Ecad revers	0	1				Boot77	Ecad revers	0	1
Boot77	Ecad revers	1					Boot77	Ecad revers	1
Boot77	CD44v6 concl	0	1				Boot77	CD44v6 concl	0	1
Boot77	CD44v6 concl	1	9.47215	5.4826e-05			Boot77	CD44v6 concl	1	9.51977	1.336e-05
Boot77	p53 concl	0	1				Boot77	p53 concl	0	1
Boot77	p53 concl	1					Boot77	p53 concl	1
Boot78	Sex	1: Male	1				Boot78	Sex	1: Male	1
Boot78	Sex	2: Female					Boot78	Sex	2: Female
Boot78	Age	(mean±SD)	0.942484	0.0141398			Boot78	Age	(mean±SD)	0.942484	0.0141398
Boot78	pT	1 : Mucosa	1				Boot78	pT	1 : Mucosa	1
Boot78	pT	2 : Submucosa	40.3559	3.68719e-05			Boot78	pT	2 : Submucosa	40.3559	3.68719e-05
Boot78	Size	(mean±SD)	1.34568	0.0245483			Boot78	Size	(mean±SD)	1.34568	0.0245483
Boot78	Diff	1 : Diff	1				Boot78	Diff	1 : Diff	1
Boot78	Diff	2 : UD	10.549	0.00114398			Boot78	Diff	2 : UD	10.549	0.00114398
Boot78	Ulceration	0 : No	1				Boot78	Ulceration	0 : No	1
Boot78	Ulceration	1 : Ulcer(+)					Boot78	Ulceration	1 : Ulcer(+)
Boot78	LBVI	0 : Not identified	1				Boot78	LBVI	0 : Not identified	1
Boot78	LBVI	1 : Present					Boot78	LBVI	1 : Present
Boot78	a1cat revers	0	1				Boot78	a1cat revers	0	1
Boot78	a1cat revers	1	0.273799	0.0554243			Boot78	a1cat revers	1	0.273799	0.0554243
Boot78	EZH revers	0	1				Boot78	EZH revers	0	1
Boot78	EZH revers	1					Boot78	EZH revers	1
Boot78	Ecad revers	0	1				Boot78	Ecad revers	0	1
Boot78	Ecad revers	1					Boot78	Ecad revers	1
Boot78	CD44v6 concl	0	1				Boot78	CD44v6 concl	0	1
Boot78	CD44v6 concl	1	25.4308	6.60333e-05			Boot78	CD44v6 concl	1	25.4308	6.60333e-05
Boot78	p53 concl	0	1				Boot78	p53 concl	0	1
Boot78	p53 concl	1					Boot78	p53 concl	1
Boot79	Sex	1: Male	1				Boot79	Sex	1: Male	1
Boot79	Sex	2: Female					Boot79	Sex	2: Female
Boot79	Age	(mean±SD)					Boot79	Age	(mean±SD)
Boot79	pT	1 : Mucosa	1				Boot79	pT	1 : Mucosa	1
Boot79	pT	2 : Submucosa	3.64754	0.0116231			Boot79	pT	2 : Submucosa	3.64754	0.0116231
Boot79	Size	(mean±SD)	1.52559	0.000523502			Boot79	Size	(mean±SD)	1.52559	0.000523502
Boot79	Diff	1 : Diff	1				Boot79	Diff	1 : Diff	1
Boot79	Diff	2 : UD	5.42914	0.0286968			Boot79	Diff	2 : UD	5.42914	0.0286968
Boot79	Ulceration	0 : No	1				Boot79	Ulceration	0 : No	1
Boot79	Ulceration	1 : Ulcer(+)					Boot79	Ulceration	1 : Ulcer(+)
Boot79	LBVI	0 : Not identified	1				Boot79	LBVI	0 : Not identified	1
Boot79	LBVI	1 : Present					Boot79	LBVI	1 : Present
Boot79	a1cat revers	0	1				Boot79	a1cat revers	0	1
Boot79	a1cat revers	1	2.85468	0.0893072			Boot79	a1cat revers	1	2.85468	0.0893072
Boot79	EZH revers	0	1				Boot79	EZH revers	0	1
Boot79	EZH revers	1					Boot79	EZH revers	1
Boot79	Ecad revers	0	1				Boot79	Ecad revers	0	1
Boot79	Ecad revers	1	0.163489	0.0323137			Boot79	Ecad revers	1	0.163489	0.0323137
Boot79	CD44v6 concl	0	1				Boot79	CD44v6 concl	0	1
Boot79	CD44v6 concl	1					Boot79	CD44v6 concl	1
Boot79	p53 concl	0	1				Boot79	p53 concl	0	1
Boot79	p53 concl	1					Boot79	p53 concl	1
Boot80	Sex	1: Male	1				Boot80	Sex	1: Male	1
Boot80	Sex	2: Female					Boot80	Sex	2: Female
Boot80	Age	(mean±SD)	0.944625	0.0106005			Boot80	Age	(mean±SD)	0.944625	0.0106005
Boot80	pT	1 : Mucosa	1				Boot80	pT	1 : Mucosa	1
Boot80	pT	2 : Submucosa	31.7693	0.000915983			Boot80	pT	2 : Submucosa	31.7693	0.000915983
Boot80	Size	(mean±SD)					Boot80	Size	(mean±SD)
Boot80	Diff	1 : Diff	1				Boot80	Diff	1 : Diff	1
Boot80	Diff	2 : UD					Boot80	Diff	2 : UD
Boot80	Ulceration	0 : No	1				Boot80	Ulceration	0 : No	1
Boot80	Ulceration	1 : Ulcer(+)					Boot80	Ulceration	1 : Ulcer(+)
Boot80	LBVI	0 : Not identified	1				Boot80	LBVI	0 : Not identified	1
Boot80	LBVI	1 : Present					Boot80	LBVI	1 : Present
Boot80	a1cat revers	0	1				Boot80	a1cat revers	0	1
Boot80	a1cat revers	1					Boot80	a1cat revers	1
Boot80	EZH revers	0	1				Boot80	EZH revers	0	1
Boot80	EZH revers	1	2.82949	0.0488575			Boot80	EZH revers	1	2.82949	0.0488575
Boot80	Ecad revers	0	1				Boot80	Ecad revers	0	1
Boot80	Ecad revers	1					Boot80	Ecad revers	1
Boot80	CD44v6 concl	0	1				Boot80	CD44v6 concl	0	1
Boot80	CD44v6 concl	1	11.9726	4.40773e-05			Boot80	CD44v6 concl	1	11.9726	4.40773e-05
Boot80	p53 concl	0	1				Boot80	p53 concl	0	1
Boot80	p53 concl	1					Boot80	p53 concl	1
Boot81	Sex	1: Male	1				Boot81	Sex	1: Male	1
Boot81	Sex	2: Female	2.56863	0.0862257			Boot81	Sex	2: Female
Boot81	Age	(mean±SD)					Boot81	Age	(mean±SD)
Boot81	pT	1 : Mucosa	1				Boot81	pT	1 : Mucosa	1
Boot81	pT	2 : Submucosa	27.504	0.00185769			Boot81	pT	2 : Submucosa	40.4077	0.000424615
Boot81	Size	(mean±SD)	1.25473	0.055122			Boot81	Size	(mean±SD)	1.34272	0.00812232
Boot81	Diff	1 : Diff	1				Boot81	Diff	1 : Diff	1
Boot81	Diff	2 : UD					Boot81	Diff	2 : UD
Boot81	Ulceration	0 : No	1				Boot81	Ulceration	0 : No	1
Boot81	Ulceration	1 : Ulcer(+)					Boot81	Ulceration	1 : Ulcer(+)
Boot81	LBVI	0 : Not identified	1				Boot81	LBVI	0 : Not identified	1
Boot81	LBVI	1 : Present	4.72846	0.0107145			Boot81	LBVI	1 : Present
Boot81	a1cat revers	0	1				Boot81	a1cat revers	0	1
Boot81	a1cat revers	1					Boot81	a1cat revers	1
Boot81	EZH revers	0	1				Boot81	EZH revers	0	1
Boot81	EZH revers	1					Boot81	EZH revers	1
Boot81	Ecad revers	0	1				Boot81	Ecad revers	0	1
Boot81	Ecad revers	1					Boot81	Ecad revers	1
Boot81	CD44v6 concl	0	1				Boot81	CD44v6 concl	0	1
Boot81	CD44v6 concl	1	6.34064	0.00224257			Boot81	CD44v6 concl	1	5.65713	0.00238821
Boot81	p53 concl	0	1				Boot81	p53 concl	0	1
Boot81	p53 concl	1					Boot81	p53 concl	1
Boot82	Sex	1: Male	1				Boot82	Sex	1: Male	1
Boot82	Sex	2: Female					Boot82	Sex	2: Female	0.380883	0.0998599
Boot82	Age	(mean±SD)					Boot82	Age	(mean±SD)
Boot82	pT	1 : Mucosa	1				Boot82	pT	1 : Mucosa	1
Boot82	pT	2 : Submucosa	2.69965	0.110355			Boot82	pT	2 : Submucosa	4.95366	0.00443732
Boot82	Size	(mean±SD)	1.46884	0.00112148			Boot82	Size	(mean±SD)	1.4377	0.000653945
Boot82	Diff	1 : Diff	1				Boot82	Diff	1 : Diff	1
Boot82	Diff	2 : UD	8.95789	0.00090187			Boot82	Diff	2 : UD	10.8331	0.0002827
Boot82	Ulceration	0 : No	1				Boot82	Ulceration	0 : No	1
Boot82	Ulceration	1 : Ulcer(+)					Boot82	Ulceration	1 : Ulcer(+)
Boot82	LBVI	0 : Not identified	1				Boot82	LBVI	0 : Not identified	1
Boot82	LBVI	1 : Present	13.0509	0.000527411			Boot82	LBVI	1 : Present
Boot82	a1cat revers	0	1				Boot82	a1cat revers	0	1
Boot82	a1cat revers	1					Boot82	a1cat revers	1
Boot82	EZH revers	0	1				Boot82	EZH revers	0	1
Boot82	EZH revers	1	4.8749	0.0201321			Boot82	EZH revers	1
Boot82	Ecad revers	0	1				Boot82	Ecad revers	0	1
Boot82	Ecad revers	1	0.224495	0.0325274			Boot82	Ecad revers	1
Boot82	CD44v6 concl	0	1				Boot82	CD44v6 concl	0	1
Boot82	CD44v6 concl	1	5.43183	0.0149715			Boot82	CD44v6 concl	1	5.8701	0.00517599
Boot82	p53 concl	0	1				Boot82	p53 concl	0	1
Boot82	p53 concl	1					Boot82	p53 concl	1	3.02012	0.079266
Boot83	Sex	1: Male	1				Boot83	Sex	1: Male	1
Boot83	Sex	2: Female					Boot83	Sex	2: Female
Boot83	Age	(mean±SD)					Boot83	Age	(mean±SD)
Boot83	pT	1 : Mucosa	1				Boot83	pT	1 : Mucosa	1
Boot83	pT	2 : Submucosa	4.05014	0.0128809			Boot83	pT	2 : Submucosa	4.05014	0.0128809
Boot83	Size	(mean±SD)	1.48963	0.000760706			Boot83	Size	(mean±SD)	1.48963	0.000760706
Boot83	Diff	1 : Diff	1				Boot83	Diff	1 : Diff	1
Boot83	Diff	2 : UD	6.57802	0.00320625			Boot83	Diff	2 : UD	6.57802	0.00320625
Boot83	Ulceration	0 : No	1				Boot83	Ulceration	0 : No	1
Boot83	Ulceration	1 : Ulcer(+)					Boot83	Ulceration	1 : Ulcer(+)
Boot83	LBVI	0 : Not identified	1				Boot83	LBVI	0 : Not identified	1
Boot83	LBVI	1 : Present					Boot83	LBVI	1 : Present
Boot83	a1cat revers	0	1				Boot83	a1cat revers	0	1
Boot83	a1cat revers	1					Boot83	a1cat revers	1
Boot83	EZH revers	0	1				Boot83	EZH revers	0	1
Boot83	EZH revers	1	3.82744	0.0278444			Boot83	EZH revers	1	3.82744	0.0278444
Boot83	Ecad revers	0	1				Boot83	Ecad revers	0	1
Boot83	Ecad revers	1					Boot83	Ecad revers	1
Boot83	CD44v6 concl	0	1				Boot83	CD44v6 concl	0	1
Boot83	CD44v6 concl	1	28.4547	3.67504e-06			Boot83	CD44v6 concl	1	28.4547	3.67504e-06
Boot83	p53 concl	0	1				Boot83	p53 concl	0	1
Boot83	p53 concl	1					Boot83	p53 concl	1
Boot84	Sex	1: Male	1				Boot84	Sex	1: Male	1
Boot84	Sex	2: Female					Boot84	Sex	2: Female
Boot84	Age	(mean±SD)					Boot84	Age	(mean±SD)
Boot84	pT	1 : Mucosa	1				Boot84	pT	1 : Mucosa	1
Boot84	pT	2 : Submucosa	15.0102	0.000474102			Boot84	pT	2 : Submucosa	15.0102	0.000474102
Boot84	Size	(mean±SD)	1.27977	0.0275869			Boot84	Size	(mean±SD)	1.27977	0.0275869
Boot84	Diff	1 : Diff	1				Boot84	Diff	1 : Diff	1
Boot84	Diff	2 : UD					Boot84	Diff	2 : UD
Boot84	Ulceration	0 : No	1				Boot84	Ulceration	0 : No	1
Boot84	Ulceration	1 : Ulcer(+)					Boot84	Ulceration	1 : Ulcer(+)
Boot84	LBVI	0 : Not identified	1				Boot84	LBVI	0 : Not identified	1
Boot84	LBVI	1 : Present					Boot84	LBVI	1 : Present
Boot84	a1cat revers	0	1				Boot84	a1cat revers	0	1
Boot84	a1cat revers	1					Boot84	a1cat revers	1
Boot84	EZH revers	0	1				Boot84	EZH revers	0	1
Boot84	EZH revers	1					Boot84	EZH revers	1
Boot84	Ecad revers	0	1				Boot84	Ecad revers	0	1
Boot84	Ecad revers	1					Boot84	Ecad revers	1
Boot84	CD44v6 concl	0	1				Boot84	CD44v6 concl	0	1
Boot84	CD44v6 concl	1	10.4931	4.7433e-05			Boot84	CD44v6 concl	1	10.4931	4.7433e-05
Boot84	p53 concl	0	1				Boot84	p53 concl	0	1
Boot84	p53 concl	1					Boot84	p53 concl	1
Boot85	Sex	1: Male	1				Boot85	Sex	1: Male	1
Boot85	Sex	2: Female					Boot85	Sex	2: Female
Boot85	Age	(mean±SD)	0.922207	0.00158791			Boot85	Age	(mean±SD)	0.940152	0.00571447
Boot85	pT	1 : Mucosa	1				Boot85	pT	1 : Mucosa	1
Boot85	pT	2 : Submucosa	10.9406	0.00102417			Boot85	pT	2 : Submucosa	13.4777	0.000177469
Boot85	Size	(mean±SD)	1.37281	0.00296737			Boot85	Size	(mean±SD)	1.36592	0.00381321
Boot85	Diff	1 : Diff	1				Boot85	Diff	1 : Diff	1
Boot85	Diff	2 : UD					Boot85	Diff	2 : UD
Boot85	Ulceration	0 : No	1				Boot85	Ulceration	0 : No	1
Boot85	Ulceration	1 : Ulcer(+)					Boot85	Ulceration	1 : Ulcer(+)
Boot85	LBVI	0 : Not identified	1				Boot85	LBVI	0 : Not identified	1
Boot85	LBVI	1 : Present	3.82425	0.038662			Boot85	LBVI	1 : Present
Boot85	a1cat revers	0	1				Boot85	a1cat revers	0	1
Boot85	a1cat revers	1					Boot85	a1cat revers	1
Boot85	EZH revers	0	1				Boot85	EZH revers	0	1
Boot85	EZH revers	1	3.7054	0.0230341			Boot85	EZH revers	1	3.11169	0.0423578
Boot85	Ecad revers	0	1				Boot85	Ecad revers	0	1
Boot85	Ecad revers	1					Boot85	Ecad revers	1
Boot85	CD44v6 concl	0	1				Boot85	CD44v6 concl	0	1
Boot85	CD44v6 concl	1	5.01381	0.0117865			Boot85	CD44v6 concl	1	6.17115	0.00370814
Boot85	p53 concl	0	1				Boot85	p53 concl	0	1
Boot85	p53 concl	1					Boot85	p53 concl	1
Boot86	Sex	1: Male	1				Boot86	Sex	1: Male	1
Boot86	Sex	2: Female					Boot86	Sex	2: Female
Boot86	Age	(mean±SD)	0.964112	0.161389			Boot86	Age	(mean±SD)
Boot86	pT	1 : Mucosa	1				Boot86	pT	1 : Mucosa	1
Boot86	pT	2 : Submucosa	5.15779	0.0143892			Boot86	pT	2 : Submucosa	6.09161	0.0030094
Boot86	Size	(mean±SD)	1.44415	0.000778357			Boot86	Size	(mean±SD)	1.4704	0.00029717
Boot86	Diff	1 : Diff	1				Boot86	Diff	1 : Diff	1
Boot86	Diff	2 : UD					Boot86	Diff	2 : UD
Boot86	Ulceration	0 : No	1				Boot86	Ulceration	0 : No	1
Boot86	Ulceration	1 : Ulcer(+)					Boot86	Ulceration	1 : Ulcer(+)
Boot86	LBVI	0 : Not identified	1				Boot86	LBVI	0 : Not identified	1
Boot86	LBVI	1 : Present	3.49514	0.0273938			Boot86	LBVI	1 : Present
Boot86	a1cat revers	0	1				Boot86	a1cat revers	0	1
Boot86	a1cat revers	1					Boot86	a1cat revers	1
Boot86	EZH revers	0	1				Boot86	EZH revers	0	1
Boot86	EZH revers	1					Boot86	EZH revers	1
Boot86	Ecad revers	0	1				Boot86	Ecad revers	0	1
Boot86	Ecad revers	1					Boot86	Ecad revers	1
Boot86	CD44v6 concl	0	1				Boot86	CD44v6 concl	0	1
Boot86	CD44v6 concl	1	6.69475	0.000338632			Boot86	CD44v6 concl	1	7.79399	6.40872e-05
Boot86	p53 concl	0	1				Boot86	p53 concl	0	1
Boot86	p53 concl	1					Boot86	p53 concl	1
Boot87	Sex	1: Male	1				Boot87	Sex	1: Male	1
Boot87	Sex	2: Female					Boot87	Sex	2: Female
Boot87	Age	(mean±SD)					Boot87	Age	(mean±SD)
Boot87	pT	1 : Mucosa	1				Boot87	pT	1 : Mucosa	1
Boot87	pT	2 : Submucosa	17.7154	0.000166214			Boot87	pT	2 : Submucosa	17.7154	0.000166214
Boot87	Size	(mean±SD)					Boot87	Size	(mean±SD)
Boot87	Diff	1 : Diff	1				Boot87	Diff	1 : Diff	1
Boot87	Diff	2 : UD	3.20681	0.0209859			Boot87	Diff	2 : UD	3.20681	0.0209859
Boot87	Ulceration	0 : No	1				Boot87	Ulceration	0 : No	1
Boot87	Ulceration	1 : Ulcer(+)					Boot87	Ulceration	1 : Ulcer(+)
Boot87	LBVI	0 : Not identified	1				Boot87	LBVI	0 : Not identified	1
Boot87	LBVI	1 : Present					Boot87	LBVI	1 : Present
Boot87	a1cat revers	0	1				Boot87	a1cat revers	0	1
Boot87	a1cat revers	1					Boot87	a1cat revers	1
Boot87	EZH revers	0	1				Boot87	EZH revers	0	1
Boot87	EZH revers	1	2.89741	0.0626458			Boot87	EZH revers	1	2.89741	0.0626458
Boot87	Ecad revers	0	1				Boot87	Ecad revers	0	1
Boot87	Ecad revers	1					Boot87	Ecad revers	1
Boot87	CD44v6 concl	0	1				Boot87	CD44v6 concl	0	1
Boot87	CD44v6 concl	1	9.57756	8.33265e-05			Boot87	CD44v6 concl	1	9.57756	8.33265e-05
Boot87	p53 concl	0	1				Boot87	p53 concl	0	1
Boot87	p53 concl	1					Boot87	p53 concl	1
Boot88	Sex	1: Male	1				Boot88	Sex	1: Male	1
Boot88	Sex	2: Female					Boot88	Sex	2: Female
Boot88	Age	(mean±SD)					Boot88	Age	(mean±SD)
Boot88	pT	1 : Mucosa	1				Boot88	pT	1 : Mucosa	1
Boot88	pT	2 : Submucosa	8.38297	0.000358297			Boot88	pT	2 : Submucosa	8.38297	0.000358297
Boot88	Size	(mean±SD)	1.23396	0.0601111			Boot88	Size	(mean±SD)	1.23396	0.0601111
Boot88	Diff	1 : Diff	1				Boot88	Diff	1 : Diff	1
Boot88	Diff	2 : UD	6.62734	0.00116467			Boot88	Diff	2 : UD	6.62734	0.00116467
Boot88	Ulceration	0 : No	1				Boot88	Ulceration	0 : No	1
Boot88	Ulceration	1 : Ulcer(+)	6.00458	0.0101208			Boot88	Ulceration	1 : Ulcer(+)	6.00458	0.0101208
Boot88	LBVI	0 : Not identified	1				Boot88	LBVI	0 : Not identified	1
Boot88	LBVI	1 : Present					Boot88	LBVI	1 : Present
Boot88	a1cat revers	0	1				Boot88	a1cat revers	0	1
Boot88	a1cat revers	1					Boot88	a1cat revers	1
Boot88	EZH revers	0	1				Boot88	EZH revers	0	1
Boot88	EZH revers	1					Boot88	EZH revers	1
Boot88	Ecad revers	0	1				Boot88	Ecad revers	0	1
Boot88	Ecad revers	1					Boot88	Ecad revers	1
Boot88	CD44v6 concl	0	1				Boot88	CD44v6 concl	0	1
Boot88	CD44v6 concl	1	5.36247	0.0193351			Boot88	CD44v6 concl	1	5.36247	0.0193351
Boot88	p53 concl	0	1				Boot88	p53 concl	0	1
Boot88	p53 concl	1					Boot88	p53 concl	1
Boot89	Sex	1: Male	1				Boot89	Sex	1: Male	1
Boot89	Sex	2: Female					Boot89	Sex	2: Female
Boot89	Age	(mean±SD)					Boot89	Age	(mean±SD)
Boot89	pT	1 : Mucosa	1				Boot89	pT	1 : Mucosa	1
Boot89	pT	2 : Submucosa	2.15543	0.164768			Boot89	pT	2 : Submucosa	2.15543	0.164768
Boot89	Size	(mean±SD)	2.00324	4.5696e-07			Boot89	Size	(mean±SD)	2.00324	4.5696e-07
Boot89	Diff	1 : Diff	1				Boot89	Diff	1 : Diff	1
Boot89	Diff	2 : UD					Boot89	Diff	2 : UD
Boot89	Ulceration	0 : No	1				Boot89	Ulceration	0 : No	1
Boot89	Ulceration	1 : Ulcer(+)					Boot89	Ulceration	1 : Ulcer(+)
Boot89	LBVI	0 : Not identified	1				Boot89	LBVI	0 : Not identified	1
Boot89	LBVI	1 : Present					Boot89	LBVI	1 : Present
Boot89	a1cat revers	0	1				Boot89	a1cat revers	0	1
Boot89	a1cat revers	1	3.70946	0.0189301			Boot89	a1cat revers	1	3.70946	0.0189301
Boot89	EZH revers	0	1				Boot89	EZH revers	0	1
Boot89	EZH revers	1					Boot89	EZH revers	1
Boot89	Ecad revers	0	1				Boot89	Ecad revers	0	1
Boot89	Ecad revers	1					Boot89	Ecad revers	1
Boot89	CD44v6 concl	0	1				Boot89	CD44v6 concl	0	1
Boot89	CD44v6 concl	1	14.8491	1.90787e-05			Boot89	CD44v6 concl	1	14.8491	1.90787e-05
Boot89	p53 concl	0	1				Boot89	p53 concl	0	1
Boot89	p53 concl	1					Boot89	p53 concl	1
Boot90	Sex	1: Male	1				Boot90	Sex	1: Male	1
Boot90	Sex	2: Female					Boot90	Sex	2: Female
Boot90	Age	(mean±SD)	0.968183	0.232529			Boot90	Age	(mean±SD)	0.977467	0.37318
Boot90	pT	1 : Mucosa	1				Boot90	pT	1 : Mucosa	1
Boot90	pT	2 : Submucosa	5.18142	0.0176653			Boot90	pT	2 : Submucosa	7.73793	0.00165068
Boot90	Size	(mean±SD)	1.43216	0.00299396			Boot90	Size	(mean±SD)	1.45984	0.00179246
Boot90	Diff	1 : Diff	1				Boot90	Diff	1 : Diff	1
Boot90	Diff	2 : UD					Boot90	Diff	2 : UD
Boot90	Ulceration	0 : No	1				Boot90	Ulceration	0 : No	1
Boot90	Ulceration	1 : Ulcer(+)					Boot90	Ulceration	1 : Ulcer(+)
Boot90	LBVI	0 : Not identified	1				Boot90	LBVI	0 : Not identified	1
Boot90	LBVI	1 : Present	5.1658	0.0153118			Boot90	LBVI	1 : Present
Boot90	a1cat revers	0	1				Boot90	a1cat revers	0	1
Boot90	a1cat revers	1	4.43483	0.0277548			Boot90	a1cat revers	1	2.89427	0.0932576
Boot90	EZH revers	0	1				Boot90	EZH revers	0	1
Boot90	EZH revers	1	3.33017	0.0480234			Boot90	EZH revers	1	3.57623	0.0383871
Boot90	Ecad revers	0	1				Boot90	Ecad revers	0	1
Boot90	Ecad revers	1	0.119462	0.018989			Boot90	Ecad revers	1	0.138846	0.0273065
Boot90	CD44v6 concl	0	1				Boot90	CD44v6 concl	0	1
Boot90	CD44v6 concl	1	4.00065	0.0257062			Boot90	CD44v6 concl	1	4.11252	0.0199216
Boot90	p53 concl	0	1				Boot90	p53 concl	0	1
Boot90	p53 concl	1					Boot90	p53 concl	1
Boot91	Sex	1: Male	1				Boot91	Sex	1: Male	1
Boot91	Sex	2: Female					Boot91	Sex	2: Female	0.404405	0.129572
Boot91	Age	(mean±SD)	1.0716	0.00800776			Boot91	Age	(mean±SD)	1.07844	0.00519129
Boot91	pT	1 : Mucosa	1				Boot91	pT	1 : Mucosa	1
Boot91	pT	2 : Submucosa					Boot91	pT	2 : Submucosa	6.33026	0.00506364
Boot91	Size	(mean±SD)	2.08561	1.16075e-05			Boot91	Size	(mean±SD)	2.2403	4.23086e-06
Boot91	Diff	1 : Diff	1				Boot91	Diff	1 : Diff	1
Boot91	Diff	2 : UD	3.52399	0.0288602			Boot91	Diff	2 : UD	5.03046	0.00934941
Boot91	Ulceration	0 : No	1				Boot91	Ulceration	0 : No	1
Boot91	Ulceration	1 : Ulcer(+)	8.42235	0.0240818			Boot91	Ulceration	1 : Ulcer(+)	3.25086	0.268898
Boot91	LBVI	0 : Not identified	1				Boot91	LBVI	0 : Not identified	1
Boot91	LBVI	1 : Present	7.61494	0.00203381			Boot91	LBVI	1 : Present
Boot91	a1cat revers	0	1				Boot91	a1cat revers	0	1
Boot91	a1cat revers	1					Boot91	a1cat revers	1
Boot91	EZH revers	0	1				Boot91	EZH revers	0	1
Boot91	EZH revers	1	14.0221	0.000301823			Boot91	EZH revers	1	10.402	0.000903224
Boot91	Ecad revers	0	1				Boot91	Ecad revers	0	1
Boot91	Ecad revers	1					Boot91	Ecad revers	1
[truncated: 42,002 more rows]

## Sheet: Boot_AUC
(1) Model with LBVI					(2) Model without LBVI
Number	AUC_boot	AUC_develop	AUC_bias		Number	AUC_boot	AUC_develop	AUC_bias
1	0.896034	0.801883	0.0941506		1	0.879006	0.789196	0.0898104		(1) Model with LBVI - Development data AUC = 0.8649 - Average bias = 0.0574 - bias Corrected AUC = 0.8075
2	0.905048	0.864984	0.0400641		2	0.893162	0.845753	0.0474092
3	0.899105	0.861245	0.0378606		3	0.878005	0.840879	0.0371261
4	0.928419	0.856971	0.0714476		4	0.904514	0.831263	0.0732505
5	0.886685	0.823317	0.0633681		5	0.886685	0.823317	0.0633681
6	0.903178	0.81023	0.0929487		6	0.910123	0.789597	0.120526
7	0.908454	0.825788	0.0826656		7	0.915598	0.838408	0.0771902
8	0.931624	0.834268	0.0973558		8	0.931624	0.834268	0.0973558		(2) Model without LBVI - Development data AUC = 0.8532 - Average bias = 0.0547 - bias Corrected AUC = 0.7985
9	0.904981	0.826923	0.0780582		9	0.890625	0.831664	0.058961
10	0.889757	0.847022	0.042735		10	0.889757	0.847022	0.042735
11	0.915799	0.874866	0.0409322		11	0.880475	0.807959	0.072516
12	0.920873	0.824586	0.0962874		12	0.907786	0.815238	0.0925481
13	0.928686	0.834936	0.09375		13	0.912393	0.823384	0.0890091
14	0.904647	0.844952	0.0596955		14	0.882479	0.819177	0.0633013
15	0.890625	0.835069	0.0555556		15	0.890625	0.835069	0.0555556
16	0.880475	0.837874	0.0426015		16	0.880475	0.837874	0.0426015
17	0.87894	0.861912	0.0170272		17	0.868857	0.84168	0.0271768
18	0.915598	0.867388	0.0482105		18	0.855836	0.838675	0.0171608
19	0.86051	0.805288	0.0552217		19	0.875868	0.823518	0.0523504
20	0.883146	0.828926	0.0542201		20	0.860043	0.808627	0.0514156
21	0.843015	0.80008	0.0429354		21	0.843015	0.80008	0.0429354
22	0.911993	0.839944	0.0720486		22	0.890759	0.847022	0.0437366
23	0.884348	0.861645	0.022703		23	0.871862	0.856437	0.0154247
24	0.863381	0.815171	0.0482105		24	0.863448	0.792067	0.0713809
25	0.879207	0.845286	0.0339209		25	0.879207	0.845286	0.0339209
26	0.920807	0.86485	0.0559562		26	0.92922	0.867388	0.0618323
27	0.90832	0.819044	0.0892762		27	0.892829	0.814503	0.0783253
28	0.844151	0.845753	-0.00160256		28	0.826189	0.832198	-0.00600962
29	0.888488	0.833667	0.054821		29	0.884882	0.811632	0.0732505
30	0.91246	0.813969	0.0984909		30	0.91246	0.813969	0.0984909
31	0.88555	0.795339	0.090211		31	0.88555	0.795339	0.090211
32	0.869458	0.81644	0.0530182		32	0.851496	0.842548	0.00894765
33	0.939236	0.867788	0.0714476		33	0.923144	0.834602	0.0885417
34	0.936832	0.866987	0.0698451		34	0.919738	0.839744	0.0799947
35	0.940705	0.867054	0.0736512		35	0.922409	0.866587	0.0558226
36	0.947449	0.876936	0.0705128		36	0.944511	0.871995	0.072516
37	0.918403	0.854968	0.0634348		37	0.896701	0.852764	0.043937
38	0.834135	0.8123	0.0218349		38	0.80195	0.774239	0.027711
39	0.923544	0.83981	0.083734		39	0.923544	0.83981	0.083734
40	0.909856	0.847089	0.0627671		40	0.904647	0.838542	0.0661058
41	0.898838	0.825321	0.0735176		41	0.873798	0.792735	0.081063
42	0.902511	0.873397	0.0291132		42	0.874533	0.845954	0.0285791
43	0.90418	0.860978	0.0432025		43	0.890892	0.843616	0.0472756
44	0.845686	0.816506	0.02918		44	0.8334	0.80836	0.0250401
45	0.914263	0.848224	0.066039		45	0.89797	0.830395	0.0675748
46	0.914263	0.837941	0.0763221		46	0.914263	0.837941	0.0763221
47	0.887153	0.822917	0.0642361		47	0.887153	0.822917	0.0642361
48	0.901576	0.865652	0.0359241		48	0.888689	0.860043	0.0286458
49	0.871528	0.844418	0.02711		49	0.868456	0.829661	0.0387954
50	0.921274	0.834068	0.0872062		50	0.900174	0.824119	0.076055
51	0.886552	0.827858	0.0586939		51	0.886552	0.827858	0.0586939
52	0.852364	0.852698	-0.000333868		52	0.852364	0.852698	-0.000333868
53	0.90024	0.830195	0.0700454		53	0.90024	0.830195	0.0700454
54	0.874466	0.790799	0.0836672		54	0.874466	0.790799	0.0836672
55	0.942975	0.862513	0.0804621		55	0.899038	0.825387	0.0736512
56	0.885216	0.822716	0.0625		56	0.885216	0.822716	0.0625
57	0.890158	0.835871	0.0542869		57	0.883881	0.836338	0.0475427
58	0.895366	0.811231	0.0841346		58	0.910857	0.853499	0.0573584
59	0.886552	0.813034	0.0735176		59	0.886552	0.813034	0.0735176
60	0.894631	0.861512	0.0331197		60	0.845085	0.843683	0.00140224
61	0.933961	0.857038	0.0769231		61	0.926349	0.84582	0.0805288
62	0.919738	0.813635	0.106103		62	0.89984	0.807292	0.0925481
63	0.873798	0.811966	0.0618323		63	0.848424	0.809295	0.0391293
64	0.91039	0.854768	0.0556223		64	0.91039	0.854768	0.0556223
65	0.921741	0.830195	0.0915465		65	0.915465	0.814971	0.100494
66	0.912593	0.866186	0.0464076		66	0.893429	0.856904	0.0365251
67	0.882078	0.821448	0.0606303		67	0.882078	0.821448	0.0606303
68	0.933293	0.778913	0.15438		68	0.908654	0.776843	0.131811
69	0.906851	0.877003	0.0298478		69	0.870726	0.843216	0.0275107
70	0.876536	0.785724	0.090812		70	0.876536	0.785724	0.090812
71	0.90024	0.837273	0.0629674		71	0.890091	0.833534	0.0565572
72	0.924012	0.86859	0.055422		72	0.905849	0.842415	0.0634348
73	0.908387	0.845753	0.0626335		73	0.902778	0.838608	0.0641693
74	0.88101	0.782051	0.0989583		74	0.88101	0.782051	0.0989583
75	0.907853	0.865652	0.0422009		75	0.821982	0.847423	-0.0254407
76	0.942241	0.852297	0.0899439		76	0.915799	0.820045	0.0957532
77	0.91473	0.838876	0.0758547		77	0.885417	0.824586	0.0608307
78	0.917201	0.835069	0.0821314		78	0.917201	0.835069	0.0821314
79	0.90438	0.824185	0.080195		79	0.90438	0.824185	0.080195
80	0.889557	0.793069	0.0964877		80	0.889557	0.793069	0.0964877
81	0.904247	0.822783	0.0814637		81	0.895366	0.822449	0.0729167
82	0.929821	0.872129	0.0576923		82	0.904514	0.854634	0.0498798
83	0.885617	0.836205	0.0494124		83	0.885617	0.836205	0.0494124
84	0.879874	0.819378	0.0604968		84	0.879874	0.819378	0.0604968
85	0.893029	0.851362	0.0416667		85	0.878205	0.836004	0.0422009
86	0.875534	0.859842	0.0156918		86	0.850828	0.828192	0.0226362
87	0.873064	0.81063	0.0624332		87	0.873064	0.81063	0.0624332
88	0.879941	0.843349	0.0365919		88	0.879941	0.843349	0.0365919
89	0.914663	0.817041	0.0976229		89	0.914663	0.817041	0.0976229
90	0.918269	0.87687	0.0413996		90	0.888755	0.847222	0.0415331
91	0.921341	0.809696	0.111645		91	0.939103	0.828259	0.110844
92	0.88722	0.862714	0.0245059		92	0.863248	0.848157	0.0150908
93	0.900908	0.856838	0.0440705		93	0.871327	0.850561	0.0207666
94	0.927618	0.819044	0.108574		94	0.927618	0.819044	0.108574
95	0.95012	0.874466	0.0756544		95	0.927885	0.83941	0.0884749
96	0.915398	0.842481	0.0729167		96	0.907452	0.830462	0.0769899
97	0.868523	0.841146	0.0273771		97	0.851028	0.828325	0.022703
98	0.883213	0.837006	0.0462073		98	0.883213	0.837006	0.0462073
99	0.897102	0.845686	0.0514156		99	0.888555	0.830195	0.05836
100	0.910123	0.841012	0.0691106		100	0.910123	0.841012	0.0691106
101	0.931357	0.871194	0.0601629		101	0.926816	0.861178	0.0656384
102	0.820379	0.840812	-0.0204327		102	0.820379	0.840812	-0.0204327
103	0.921408	0.86445	0.0569578		103	0.89984	0.857238	0.0426015
104	0.88328	0.849693	0.0335871		104	0.857038	0.819912	0.0371261
105	0.890425	0.835003	0.055422		105	0.906317	0.858507	0.0478098
106	0.896234	0.835871	0.0603632		106	0.896234	0.835871	0.0603632
107	0.887754	0.852898	0.0348558		107	0.857639	0.851162	0.00647703
108	0.893964	0.856303	0.0376603		108	0.88555	0.83774	0.0478098
109	0.869324	0.850227	0.0190972		109	0.869324	0.850227	0.0190972
110	0.922075	0.809228	0.112847		110	0.904781	0.793336	0.111445
111	0.906784	0.812166	0.0946181		111	0.902577	0.8332	0.0693777
112	0.871528	0.842014	0.0295139		112	0.868323	0.842949	0.0253739
113	0.892495	0.865184	0.0273104		113	0.868456	0.860043	0.00841346
114	0.868056	0.842882	0.0251736		114	0.834402	0.824853	0.00954861
115	0.936098	0.844418	0.09168		115	0.936098	0.844418	0.09168
116	0.937567	0.854968	0.0825988		116	0.937567	0.854968	0.0825988
117	0.88141	0.791132	0.0902778		117	0.88141	0.791132	0.0902778
118	0.922543	0.856504	0.066039		118	0.874466	0.83113	0.043336
119	0.897503	0.862313	0.0351896		119	0.872396	0.839009	0.0333868
120	0.891894	0.852698	0.039196		120	0.869858	0.834468	0.03539
121	0.89797	0.823651	0.0743189		121	0.846154	0.843483	0.00267094
122	0.870593	0.857439	0.0131544		122	0.876135	0.852564	0.023571
123	0.925481	0.84996	0.0755208		123	0.901376	0.820312	0.081063
124	0.867388	0.859709	0.00767895		124	0.859776	0.842882	0.0168937
125	0.856637	0.866587	-0.00994925		125	0.848491	0.858707	-0.0102163
126	0.921474	0.839143	0.0823317		126	0.921541	0.844084	0.0774573
127	0.891159	0.849292	0.041867		127	0.852497	0.822182	0.0303152
128	0.930823	0.788128	0.142695		128	0.899773	0.760083	0.13969
129	0.895299	0.863515	0.0317842		129	0.880542	0.85864	0.0219017
130	0.879808	0.867121	0.012687		130	0.867188	0.826856	0.0403312
131	0.882946	0.860043	0.0229033		131	0.882946	0.860043	0.0229033
132	0.883013	0.866854	0.0161592		132	0.89383	0.848491	0.0453392
133	0.877804	0.827257	0.0505475		133	0.864316	0.827925	0.0363916
134	0.875401	0.806624	0.0687767		134	0.875401	0.806624	0.0687767
135	0.937233	0.821114	0.116119		135	0.907786	0.788729	0.119057
136	0.920406	0.836872	0.0835337		136	0.920406	0.836872	0.0835337
137	0.858774	0.825254	0.0335203		137	0.858774	0.825254	0.0335203
138	0.869124	0.857238	0.0118857		138	0.867121	0.836939	0.0301816
139	0.891627	0.819111	0.072516		139	0.891627	0.819111	0.072516
140	0.893897	0.867922	0.0259749		140	0.853299	0.830863	0.0224359
141	0.854501	0.823918	0.0305823		141	0.854501	0.823918	0.0305823
142	0.860243	0.766894	0.0933494		142	0.90812	0.822716	0.0854033
143	0.870593	0.870793	-0.000200321		143	0.862914	0.844618	0.0182959
144	0.921808	0.832799	0.0890091		144	0.921808	0.832799	0.0890091
145	0.861645	0.834736	0.0269097		145	0.852297	0.857505	-0.00520833
146	0.90418	0.821247	0.0829327		146	0.875801	0.793202	0.0825988
147	0.905983	0.833333	0.0726496		147	0.905983	0.833333	0.0726496
148	0.919605	0.870726	0.0488782		148	0.893763	0.846221	0.0475427
149	0.884282	0.79801	0.0862714		149	0.884282	0.79801	0.0862714
150	0.839677	0.83547	0.00420673		150	0.839677	0.83547	0.00420673
151	0.926149	0.844952	0.0811966		151	0.930288	0.838074	0.0922142
152	0.916266	0.864784	0.0514824		152	0.881677	0.849893	0.0317842
153	0.890759	0.815037	0.0757212		153	0.878405	0.809295	0.0691106
154	0.92508	0.854167	0.0709135		154	0.900441	0.848224	0.0522169
155	0.890425	0.811031	0.0793937		155	0.865585	0.770299	0.0952858
156	0.879407	0.865919	0.0134882		156	0.867788	0.854834	0.0129541
157	0.928085	0.836138	0.0919471		157	0.90211	0.827123	0.0749866
158	0.909989	0.856103	0.0538862		158	0.911058	0.844418	0.06664
159	0.895433	0.830329	0.0651042		159	0.889757	0.811966	0.0777911
160	0.90438	0.779447	0.124933		160	0.8957	0.796942	0.098758
161	0.913261	0.870059	0.0432025		161	0.895099	0.840345	0.0547543
162	0.888956	0.822516	0.0664396		162	0.888956	0.822516	0.0664396
163	0.835938	0.808894	0.0270433		163	0.834001	0.821381	0.0126202
164	0.911592	0.856237	0.0553552		164	0.8961	0.839543	0.0565572
165	0.894498	0.854367	0.0401309		165	0.860377	0.826189	0.034188
166	0.912794	0.854033	0.0587607		166	0.906784	0.838408	0.0683761
167	0.880676	0.849426	0.03125		167	0.880676	0.849426	0.03125
168	0.846621	0.772837	0.0737847		168	0.846621	0.772837	0.0737847
169	0.934629	0.813702	0.120927		169	0.922342	0.779314	0.143029
170	0.864049	0.810497	0.0535524		170	0.864049	0.810497	0.0535524
171	0.875067	0.825387	0.0496795		171	0.875067	0.825387	0.0496795
172	0.87707	0.859575	0.0174947		172	0.86879	0.846221	0.0225694
173	0.879941	0.882011	-0.00206998		173	0.8541	0.864116	-0.010016
174	0.913595	0.830395	0.0831998		174	0.913595	0.830395	0.0831998
175	0.901175	0.858841	0.0423344		175	0.886218	0.838208	0.0480101
176	0.888288	0.830929	0.0573584		176	0.903178	0.830329	0.0728499
177	0.911926	0.843015	0.0689103		177	0.911926	0.843015	0.0689103
178	0.874265	0.817107	0.0571581		178	0.870994	0.844752	0.026242
179	0.896501	0.853566	0.0429354		179	0.865852	0.825654	0.0401976
180	0.906517	0.86071	0.0458066		180	0.877471	0.850761	0.0267094
181	0.905248	0.808026	0.0972222		181	0.905248	0.808026	0.0972222
182	0.909322	0.814637	0.0946848		182	0.909322	0.825921	0.0834001
183	0.90398	0.82305	0.0809295		183	0.895099	0.811031	0.0840678
184	0.938568	0.835537	0.103032		184	0.938568	0.835537	0.103032
185	0.883013	0.863114	0.0198985		185	0.859776	0.842014	0.0177618
186	0.930288	0.857305	0.0729834		186	0.920139	0.854834	0.0653045
187	0.888355	0.833267	0.0550881		187	0.888889	0.814169	0.0747196
188	0.934963	0.846755	0.0882078		188	0.934963	0.846755	0.0882078
189	0.88535	0.852898	0.0324519		189	0.884682	0.845686	0.0389957
190	0.868523	0.838608	0.0299145		190	0.868523	0.838608	0.0299145
191	0.884682	0.846287	0.0383948		191	0.866587	0.827791	0.0387954
192	0.856504	0.844351	0.0121528		192	0.856504	0.844351	0.0121528
193	0.871528	0.857439	0.0140892		193	0.852564	0.826923	0.025641
194	0.898638	0.838074	0.0605636		194	0.887553	0.849426	0.0381277
195	0.884749	0.834201	0.0505475		195	0.884749	0.834201	0.0505475
196	0.9168	0.814236	0.102564		196	0.904247	0.793536	0.11071
197	0.889022	0.834402	0.0546207		197	0.862313	0.813835	0.0484776
198	0.922676	0.87293	0.0497463		198	0.922676	0.87293	0.0497463
199	0.897035	0.864984	0.0320513		199	0.863381	0.852631	0.0107505
200	0.857305	0.843216	0.0140892		200	0.844084	0.824052	0.0200321
201	0.905716	0.805355	0.100361		201	0.90024	0.780916	0.119324
202	0.840278	0.806691	0.0335871		202	0.839677	0.798077	0.0415999
203	0.935497	0.832131	0.103365		203	0.928218	0.813101	0.115118
204	0.860176	0.833066	0.02711		204	0.822516	0.829127	-0.00661058
205	0.933093	0.840144	0.0929487		205	0.893229	0.840077	0.0531517
206	0.914797	0.86899	0.0458066		206	0.88969	0.85183	0.0378606
207	0.906784	0.848892	0.0578926		207	0.877471	0.834402	0.0430689
208	0.885083	0.84188	0.0432025		208	0.883948	0.828726	0.0552217
209	0.871261	0.847222	0.0240385		209	0.840812	0.831931	0.00888088
210	0.911859	0.846421	0.065438		210	0.916333	0.842748	0.0735844
211	0.912794	0.827791	0.0850027		211	0.874599	0.827524	0.0470753
212	0.854434	0.818376	0.0360577		212	0.854233	0.837674	0.0165598
213	0.879741	0.776442	0.103299		213	0.867788	0.737113	0.130676
214	0.87727	0.850561	0.0267094		214	0.847022	0.817909	0.0291132
215	0.849225	0.853432	-0.00420673		215	0.849225	0.853432	-0.00420673
216	0.896568	0.814904	0.081664		216	0.873531	0.799279	0.0742521
217	0.911725	0.821114	0.0906116		217	0.864583	0.792935	0.071648
218	0.877804	0.818109	0.0596955		218	0.906851	0.853232	0.0536191
219	0.929888	0.867521	0.0623665		219	0.902911	0.838408	0.0645032
220	0.912593	0.782318	0.130275		220	0.885016	0.761418	0.123598
221	0.834602	0.773838	0.0607639		221	0.834602	0.773838	0.0607639
222	0.915064	0.840678	0.0743857		222	0.922943	0.836205	0.0867388
223	0.842748	0.841747	0.0010016		223	0.861645	0.842214	0.0194311
224	0.916266	0.810964	0.105302		224	0.908988	0.795807	0.113181
225	0.90418	0.863582	0.0405983		225	0.897503	0.857839	0.0396635
226	0.815104	0.804554	0.0105502		226	0.814236	0.825788	-0.0115518
227	0.871595	0.823785	0.0478098		227	0.848558	0.780716	0.0678419
228	0.926015	0.839744	0.0862714		228	0.903779	0.818176	0.0856036
229	0.93543	0.823918	0.111512		229	0.92054	0.7914	0.12914
230	0.853032	0.822115	0.0309161		230	0.870192	0.855235	0.0149573
231	0.914263	0.869057	0.0452057		231	0.882946	0.85804	0.0249065
232	0.902244	0.86031	0.0419338		232	0.869925	0.854701	0.0152244
233	0.87086	0.838942	0.0319177		233	0.87086	0.838942	0.0319177
234	0.927951	0.824052	0.1039		234	0.912727	0.815638	0.0970887
235	0.924947	0.828192	0.0967548		235	0.8961	0.795873	0.100227
236	0.855369	0.833133	0.0222356		236	0.855369	0.833133	0.0222356
237	0.90191	0.831798	0.0701122		237	0.90191	0.831798	0.0701122
238	0.908387	0.847022	0.0613649		238	0.903045	0.837941	0.0651042
239	0.840879	0.823651	0.0172276		239	0.840879	0.823651	0.0172276
240	0.88535	0.844685	0.0406651		240	0.869725	0.810497	0.0592281
241	0.961071	0.798811	0.16226		241	0.948384	0.785524	0.162861
242	0.882412	0.821848	0.0605636		242	0.882679	0.818309	0.0643697
243	0.915398	0.842281	0.073117		243	0.911392	0.824252	0.0871394
244	0.925481	0.86445	0.061031		244	0.898104	0.859575	0.0385283
245	0.912794	0.858307	0.0544872		245	0.902244	0.849359	0.0528846
246	0.925214	0.828259	0.0969551		246	0.925214	0.828259	0.0969551
247	0.906116	0.833467	0.0726496		247	0.862246	0.851229	0.0110176
248	0.872997	0.826856	0.0461405		248	0.872997	0.826856	0.0461405
249	0.908253	0.816239	0.0920139		249	0.89383	0.841346	0.052484
250	0.888288	0.795139	0.093149		250	0.877871	0.795272	0.0825988
251	0.874132	0.864917	0.00921474		251	0.864183	0.855101	0.0090812
252	0.906918	0.861912	0.0450053		252	0.885817	0.842415	0.0434028
253	0.90211	0.818843	0.0832666		253	0.90211	0.818843	0.0832666
254	0.914663	0.859108	0.0555556		254	0.895166	0.82512	0.0700454
255	0.872796	0.861512	0.0112847		255	0.876202	0.850494	0.0257078
256	0.909322	0.804821	0.104501		256	0.783654	0.772436	0.0112179
257	0.91433	0.836872	0.0774573		257	0.91433	0.836872	0.0774573
258	0.908721	0.863715	0.0450053		258	0.908721	0.863715	0.0450053
259	0.87934	0.8539	0.0254407		259	0.834535	0.808226	0.0263088
260	0.907719	0.861645	0.0460737		260	0.865184	0.835804	0.0293803
261	0.872062	0.805088	0.0669738		261	0.872062	0.805088	0.0669738
262	0.934562	0.82098	0.113582		262	0.909322	0.785657	0.123665
263	0.872997	0.846154	0.0268429		263	0.828259	0.807158	0.0211004
264	0.930823	0.876402	0.0544204		264	0.907452	0.846221	0.0612313
265	0.860844	0.864984	-0.00413996		265	0.858707	0.853365	0.00534188
266	0.908854	0.850694	0.0581597		266	0.908053	0.832732	0.0753205
267	0.839076	0.791867	0.0472089		267	0.81477	0.835871	-0.0211004
268	0.860176	0.811031	0.0491453		268	0.860176	0.811031	0.0491453
269	0.857439	0.822917	0.0345219		269	0.862981	0.794071	0.0689103
270	0.884415	0.861712	0.022703		270	0.877871	0.853766	0.0241052
271	0.895967	0.844284	0.0516827		271	0.895967	0.844284	0.0516827
272	0.914864	0.835337	0.0795272		272	0.860243	0.831397	0.0288462
273	0.866587	0.855569	0.0110176		273	0.843683	0.835203	0.00848024
274	0.927217	0.859909	0.0673077		274	0.891693	0.834268	0.0574252
275	0.929955	0.795807	0.134148		275	0.908387	0.797276	0.111111
276	0.886886	0.806157	0.0807292		276	0.908454	0.844351	0.0641026
277	0.917334	0.85864	0.0586939		277	0.880342	0.836605	0.0437366
278	0.911325	0.862914	0.0484108		278	0.891026	0.829794	0.0612313
279	0.906985	0.822249	0.0847356		279	0.893964	0.83547	0.0584936
280	0.880075	0.852364	0.027711		280	0.891627	0.83153	0.0600962
281	0.911592	0.86031	0.0512821		281	0.876669	0.852631	0.0240385
282	0.901042	0.838341	0.0627003		282	0.883948	0.811899	0.0720486
283	0.888355	0.861378	0.0269765		283	0.877537	0.844818	0.032719
284	0.890959	0.843349	0.0476095		284	0.890959	0.843349	0.0476095
285	0.911859	0.832198	0.0796608		285	0.899239	0.787593	0.111645
286	0.897236	0.823251	0.073985		286	0.896701	0.805222	0.0914797
287	0.90812	0.833467	0.0746528		287	0.926149	0.84976	0.0763889
288	0.898371	0.864383	0.0339877		288	0.867054	0.831864	0.0351896
289	0.912527	0.840345	0.0721822		289	0.912527	0.840345	0.0721822
290	0.925013	0.865518	0.0594952		290	0.925013	0.865518	0.0594952
291	0.93523	0.83774	0.0974893		291	0.90004	0.855636	0.0444044
292	0.869391	0.793803	0.0755876		292	0.863715	0.856838	0.00687767
293	0.907452	0.831798	0.0756544		293	0.892361	0.81851	0.0738515
294	0.896368	0.851562	0.044805		294	0.896368	0.851562	0.044805
295	0.902377	0.865118	0.0372596		295	0.890224	0.858173	0.0320513
296	0.859642	0.845686	0.0139557		296	0.830596	0.81063	0.0199653
297	0.890825	0.794204	0.0966213		297	0.875334	0.748197	0.127137
298	0.879407	0.846822	0.0325855		298	0.848558	0.825721	0.0228365
299	0.851229	0.822449	0.0287794		299	0.864116	0.836004	0.0281116
300	0.866987	0.82699	0.0399973		300	0.866987	0.82699	0.0399973
301	0.897035	0.825988	0.071047		301	0.892962	0.846087	0.046875
302	0.888221	0.854434	0.0337874		302	0.868122	0.835604	0.0325187
303	0.892561	0.816774	0.0757879		303	0.911325	0.840278	0.071047
304	0.897837	0.845887	0.0519498		304	0.897837	0.845887	0.0519498
305	0.928552	0.832999	0.0955529		305	0.922209	0.819845	0.102364
306	0.922476	0.843483	0.0789931		306	0.899639	0.852364	0.0472756
307	0.880876	0.817308	0.0635684		307	0.880876	0.817308	0.0635684
308	0.829594	0.841747	-0.0121528		308	0.823918	0.830329	-0.00641026
309	0.872396	0.828459	0.043937		309	0.910457	0.860844	0.0496127
310	0.901643	0.850427	0.0512153		310	0.902177	0.839543	0.0626335
311	0.884482	0.83941	0.0450721		311	0.852898	0.792735	0.0601629
312	0.91039	0.832399	0.0779915		312	0.878472	0.767294	0.111178
313	0.902511	0.862046	0.0404647		313	0.902511	0.862046	0.0404647
314	0.856971	0.829327	0.0276442		314	0.842949	0.811498	0.0314503
315	0.875668	0.858507	0.0171608		315	0.865518	0.850227	0.0152911
316	0.83133	0.84168	-0.0103499		316	0.825988	0.831597	-0.00560897
317	0.899038	0.852831	0.0462073		317	0.888288	0.838876	0.0494124
318	0.876202	0.823584	0.0526175		318	0.871528	0.816106	0.055422
319	0.897703	0.863114	0.0345887		319	0.897503	0.857772	0.0397302
320	0.848624	0.848224	0.000400641		320	0.850494	0.826522	0.0239717
321	0.887553	0.835938	0.0516159		321	0.894097	0.82906	0.0650374
322	0.923745	0.856036	0.0677083		322	0.875	0.83941	0.0355903
323	0.911993	0.805756	0.106237		323	0.903713	0.803419	0.100294
324	0.857772	0.852497	0.00527511		324	0.857772	0.852497	0.00527511
325	0.838275	0.789062	0.0492121		325	0.838275	0.789062	0.0492121
326	0.885283	0.772636	0.112647		326	0.870126	0.807559	0.0625668
327	0.904447	0.833467	0.0709802		327	0.904447	0.833467	0.0709802
328	0.908186	0.807225	0.100962		328	0.86672	0.776042	0.0906784
329	0.898037	0.781918	0.116119		329	0.838809	0.74359	0.095219
330	0.937433	0.803753	0.133681		330	0.908854	0.818977	0.0898771
331	0.90812	0.831931	0.0761886		331	0.899038	0.847022	0.0520166
332	0.939904	0.830262	0.109642		332	0.906717	0.808961	0.0977564
333	0.912326	0.873531	0.0387954		333	0.915398	0.847423	0.0679754
334	0.938635	0.84602	0.0926149		334	0.939036	0.846688	0.0923478
335	0.920406	0.854367	0.066039		335	0.908988	0.832732	0.0762553
336	0.916466	0.840946	0.0755208		336	0.8959	0.825321	0.0705796
337	0.960003	0.852831	0.107171		337	0.944778	0.836205	0.108574
338	0.882412	0.86485	0.0175614		338	0.892561	0.850628	0.0419338
339	0.876402	0.775307	0.101095		339	0.876402	0.775307	0.101095
340	0.901042	0.792802	0.10824		340	0.889223	0.838007	0.0512153
341	0.846822	0.848491	-0.00166934		341	0.83113	0.828726	0.00240385
342	0.932559	0.813902	0.118657		342	0.935831	0.793803	0.142027
343	0.921875	0.852698	0.0691774		343	0.921875	0.852698	0.0691774
344	0.909989	0.873397	0.0365919		344	0.865451	0.831998	0.0334535
345	0.91867	0.856437	0.0622329		345	0.895967	0.839877	0.0560897
346	0.897703	0.856303	0.0413996		346	0.8959	0.859375	0.0365251
347	0.841012	0.841814	-0.000801282		347	0.841012	0.841814	-0.000801282
348	0.875801	0.794137	0.081664		348	0.875801	0.794137	0.081664
349	0.882278	0.834068	0.0482105		349	0.882278	0.834068	0.0482105
350	0.841213	0.756944	0.0842682		350	0.876135	0.826589	0.0495459
351	0.931557	0.854768	0.0767895		351	0.931557	0.854768	0.0767895
352	0.915331	0.844084	0.0712473		352	0.87914	0.813235	0.0659054
353	0.895032	0.843349	0.0516827		353	0.895032	0.843349	0.0516827
354	0.905783	0.808427	0.0973558		354	0.886418	0.792935	0.0934829
355	0.883013	0.837607	0.045406		355	0.883013	0.837607	0.045406
356	0.87106	0.84976	0.0213007		356	0.87106	0.84976	0.0213007
357	0.856771	0.827591	0.02918		357	0.839944	0.810029	0.0299145
358	0.907452	0.825454	0.0819979		358	0.908654	0.835537	0.073117
359	0.852764	0.858841	-0.00607639		359	0.861512	0.8539	0.00761218
360	0.909388	0.863048	0.0463408		360	0.898037	0.84582	0.0522169
361	0.915198	0.846087	0.0691106		361	0.891092	0.838007	0.0530849
362	0.894832	0.81891	0.0759215		362	0.883413	0.809295	0.0741186
363	0.92281	0.787861	0.134949		363	0.92281	0.787861	0.134949
364	0.905048	0.85864	0.0464076		364	0.890291	0.834468	0.0558226
365	0.944712	0.773438	0.171274		365	0.919271	0.751269	0.168002
366	0.934562	0.883413	0.0511485		366	0.913929	0.858373	0.0555556
367	0.899172	0.842882	0.0562901		367	0.89196	0.830395	0.0615652
368	0.89156	0.860644	0.0309161		368	0.886619	0.853032	0.0335871
369	0.884882	0.859108	0.0257746		369	0.880075	0.848691	0.0313835
370	0.927551	0.860644	0.0669071		370	0.905449	0.84976	0.0556891
371	0.868189	0.830929	0.0372596		371	0.878138	0.848291	0.0298478
372	0.846287	0.82492	0.0213675		372	0.776175	0.763288	0.0128873
373	0.935764	0.820379	0.115385		373	0.929487	0.806357	0.12313
374	0.834936	0.817441	0.0174947		374	0.834936	0.817441	0.0174947
375	0.91473	0.874866	0.0398638		375	0.850628	0.848892	0.00173611
376	0.881811	0.844017	0.0377938		376	0.871661	0.822917	0.0487447
377	0.882746	0.811498	0.0712473		377	0.882746	0.811498	0.0712473
378	0.892161	0.794671	0.0974893		378	0.873731	0.818176	0.0555556
379	0.899038	0.855903	0.0431357		379	0.899038	0.855903	0.0431357
380	0.961472	0.830596	0.130876		380	0.954728	0.803352	0.151376
381	0.896368	0.838876	0.057492		381	0.847623	0.815905	0.0317174
382	0.904915	0.813635	0.0912794		382	0.904915	0.813635	0.0912794
383	0.947249	0.862647	0.084602		383	0.930756	0.830061	0.100694
384	0.886752	0.861044	0.0257078		384	0.891226	0.854968	0.036258
385	0.895032	0.759482	0.13555		385	0.837407	0.697783	0.139623
386	0.886018	0.851028	0.0349893		386	0.870793	0.840211	0.0305823
387	0.887887	0.843817	0.0440705		387	0.878205	0.83547	0.042735
388	0.915732	0.803218	0.112513		388	0.897035	0.77484	0.122196
389	0.902377	0.830929	0.0714476		389	0.902377	0.830929	0.0714476
390	0.934028	0.872062	0.0619658		390	0.930155	0.843015	0.0871394
391	0.883814	0.843817	0.0399973		391	0.883814	0.843817	0.0399973
392	0.874666	0.810697	0.063969		392	0.876269	0.75187	0.124399
393	0.879741	0.863649	0.0160924		393	0.867521	0.858707	0.0088141
394	0.830529	0.840211	-0.00968216		394	0.831731	0.854501	-0.0227698
395	0.904581	0.781851	0.12273		395	0.904581	0.781851	0.12273
396	0.872329	0.842548	0.029781		396	0.862981	0.829661	0.03332
397	0.867388	0.84355	0.0238381		397	0.867388	0.84355	0.0238381
398	0.923811	0.834468	0.0893429		398	0.923878	0.839543	0.0843349
399	0.898304	0.832599	0.0657051		399	0.870593	0.826322	0.0442708
400	0.917001	0.856971	0.0600294		400	0.917001	0.856971	0.0600294
401	0.936365	0.854901	0.0814637		401	0.936365	0.854901	0.0814637
402	0.867655	0.83567	0.0319845		402	0.863515	0.808494	0.0550214
403	0.919204	0.86859	0.0506143		403	0.890959	0.854901	0.0360577
404	0.879207	0.811565	0.0676416		404	0.868723	0.792869	0.0758547
405	0.849893	0.78519	0.0647035		405	0.837206	0.763288	0.0739183
406	0.868723	0.831263	0.0374599		406	0.826055	0.786725	0.0393296
407	0.909989	0.825254	0.0847356		407	0.895433	0.831597	0.0638355
408	0.91226	0.870994	0.041266		408	0.893763	0.850895	0.0428686
409	0.856971	0.843349	0.0136218		409	0.856971	0.843349	0.0136218
410	0.845085	0.849225	-0.00413996		410	0.845085	0.849225	-0.00413996
411	0.860443	0.840678	0.019765		411	0.831798	0.82926	0.00253739
412	0.886485	0.850761	0.0357238		412	0.886485	0.850761	0.0357238
413	0.954861	0.87707	0.0777911		413	0.915064	0.809295	0.105769
414	0.909789	0.809963	0.0998264		414	0.909789	0.809963	0.0998264
415	0.865986	0.84996	0.0160256		415	0.865986	0.84996	0.0160256
416	0.92735	0.851496	0.0758547		416	0.932091	0.855836	0.0762553
417	0.866987	0.858574	0.00841346		417	0.850294	0.847823	0.00247062
418	0.880342	0.852698	0.0276442		418	0.863381	0.825187	0.0381944
419	0.899038	0.852764	0.046274		419	0.880743	0.832999	0.0477431
420	0.892628	0.862246	0.0303819		420	0.856504	0.826389	0.0301149
421	0.893429	0.850494	0.0429354		421	0.874199	0.856971	0.0172276
422	0.920807	0.865184	0.0556223		422	0.916667	0.850895	0.0657719
423	0.917134	0.828125	0.0890091		423	0.90852	0.823518	0.0850027
424	0.851429	0.820312	0.0311165		424	0.851429	0.820312	0.0311165
425	0.893897	0.862847	0.0310497		425	0.879607	0.850427	0.02918
426	0.885951	0.84148	0.0444712		426	0.885951	0.84148	0.0444712
427	0.900641	0.871595	0.0290465		427	0.892762	0.833066	0.0596955
428	0.909322	0.858908	0.050414		428	0.899172	0.844284	0.0548878
429	0.825321	0.833934	-0.00861378		429	0.825321	0.833934	-0.00861378
430	0.900441	0.86051	0.0399306		430	0.900441	0.86051	0.0399306
431	0.841413	0.833066	0.00834669		431	0.841146	0.797276	0.0438702
432	0.905048	0.851362	0.0536859		432	0.905048	0.851362	0.0536859
433	0.845085	0.828526	0.0165598		433	0.845085	0.828526	0.0165598
434	0.903913	0.774372	0.129541		434	0.890692	0.804554	0.0861378
435	0.907118	0.837674	0.0694444		435	0.901309	0.805489	0.09582
436	0.906717	0.811765	0.0949519		436	0.906717	0.811765	0.0949519
437	0.932959	0.812901	0.120059		437	0.932959	0.812901	0.120059
438	0.904647	0.849159	0.0554888		438	0.904647	0.849159	0.0554888
439	0.838675	0.838942	-0.000267094		439	0.838675	0.838942	-0.000267094
440	0.880609	0.854768	0.0258413		440	0.867922	0.835537	0.0323851
441	0.850227	0.842147	0.00807959		441	0.835737	0.826322	0.00941506
442	0.866987	0.848691	0.0182959		442	0.866987	0.848691	0.0182959
443	0.885751	0.815772	0.0699786		443	0.876536	0.807559	0.068977
444	0.916066	0.865385	0.0506811		444	0.894298	0.845954	0.048344
445	0.893029	0.829527	0.0635016		445	0.877204	0.843884	0.03332
446	0.900574	0.861645	0.038929		446	0.880342	0.857505	0.0228365
447	0.902377	0.838007	0.0643697		447	0.842081	0.796274	0.0458066
448	0.908921	0.86445	0.0444712		448	0.891426	0.845286	0.0461405
449	0.882078	0.863849	0.0182292		449	0.863315	0.844685	0.0186298
450	0.888689	0.880542	0.00814637		450	0.850628	0.84148	0.00914797
451	0.872329	0.850761	0.0215678		451	0.872329	0.850761	0.0215678
452	0.898504	0.863916	0.0345887		452	0.903779	0.845753	0.0580262
453	0.880008	0.836071	0.043937		453	0.852631	0.815572	0.0370593
454	0.8961	0.823317	0.0727831		454	0.8961	0.823317	0.0727831
455	0.952991	0.867254	0.0857372		455	0.94164	0.849559	0.0920807
456	0.938835	0.801482	0.137353		456	0.918536	0.80195	0.116587
457	0.903512	0.855235	0.0482772		457	0.889356	0.838074	0.0512821
458	0.891493	0.838475	0.0530182		458	0.900507	0.856704	0.0438034
459	0.849693	0.736912	0.11278		459	0.778245	0.741787	0.0364583
460	0.923344	0.856971	0.0663729		460	0.885417	0.832732	0.0526843
461	0.88308	0.848958	0.0341213		461	0.862647	0.828325	0.0343216
462	0.897436	0.827858	0.069578		462	0.866052	0.805155	0.0608974
463	0.861044	0.833066	0.0279781		463	0.861044	0.833066	0.0279781
464	0.939904	0.82098	0.118924		464	0.874599	0.826923	0.0476763
465	0.878205	0.805088	0.073117		465	0.846287	0.763288	0.0829995
466	0.901709	0.866587	0.0351229		466	0.894431	0.856103	0.038328
467	0.923478	0.859509	0.063969		467	0.914864	0.841146	0.0737179
468	0.86485	0.817842	0.0470085		468	0.869191	0.792735	0.0764557
469	0.928953	0.879808	0.0491453		469	0.912393	0.85804	0.0543536
470	0.961405	0.84375	0.117655		470	0.938902	0.848224	0.0906784
471	0.868189	0.836405	0.0317842		471	0.868189	0.836405	0.0317842
472	0.902644	0.855101	0.0475427		472	0.887019	0.836405	0.0506143
473	0.905382	0.861111	0.0442708		473	0.905382	0.861111	0.0442708
474	0.857906	0.858707	-0.000801282		474	0.834468	0.830195	0.0042735
475	0.860844	0.813702	0.0471421		475	0.860844	0.813702	0.0471421
476	0.890358	0.820513	0.0698451		476	0.874733	0.838141	0.0365919
477	0.880809	0.85804	0.0227698		477	0.880809	0.85804	0.0227698
478	0.939904	0.802217	0.137687		478	0.870927	0.832332	0.0385951
479	0.890759	0.837273	0.0534856		479	0.890759	0.837273	0.0534856
480	0.893363	0.851896	0.0414663		480	0.893363	0.851896	0.0414663
481	0.929754	0.87086	0.0588942		481	0.913795	0.864116	0.0496795
482	0.89777	0.840812	0.0569578		482	0.833801	0.821381	0.0124199
483	0.931757	0.872262	0.0594952		483	0.920339	0.85824	0.0620994
484	0.942775	0.838475	0.1043		484	0.869458	0.781517	0.0879407
485	0.932292	0.81664	0.115652		485	0.932292	0.81664	0.115652
486	0.897436	0.818443	0.0789931		486	0.858507	0.824452	0.0340545
487	0.913862	0.862513	0.0513488		487	0.886151	0.838408	0.0477431
488	0.943243	0.870059	0.0731838		488	0.913795	0.860577	0.0532185
489	0.896368	0.855769	0.0405983		489	0.86692	0.832198	0.0347222
490	0.877537	0.857105	0.0204327		490	0.857372	0.832666	0.0247062
491	0.864049	0.842348	0.0217014		491	0.846888	0.812967	0.0339209
492	0.863048	0.842548	0.0204995		492	0.864049	0.84582	0.0182292
493	0.886084	0.829794	0.0562901		493	0.868657	0.816306	0.0523504
494	0.926883	0.802951	0.123932		494	0.927885	0.794004	0.133881
495	0.940705	0.833801	0.106904		495	0.92695	0.812901	0.114049
496	0.897302	0.856504	0.0407986		496	0.895566	0.852297	0.0432692
497	0.95179	0.857439	0.094351		497	0.934428	0.842748	0.09168
498	0.807692	0.7916	0.0160924		498	0.807692	0.7916	0.0160924
499	0.888689	0.807425	0.0812634		499	0.881477	0.79801	0.0834669
500	0.914663	0.859108	0.0555556		500	0.883347	0.830863	0.052484
501	0.905048	0.846888	0.0581597		501	0.882612	0.83774	0.0448718
502	0.917268	0.796942	0.120326		502	0.917268	0.796942	0.120326
503	0.863048	0.846287	0.0167601		503	0.851095	0.830195	0.0209001
504	0.881343	0.840077	0.041266		504	0.877337	0.808961	0.0683761
505	0.932559	0.865318	0.0672409		505	0.920005	0.852831	0.0671741
506	0.893162	0.84168	0.0514824		506	0.88989	0.834936	0.0549546
507	0.872529	0.856504	0.0160256		507	0.86051	0.848224	0.0122863
508	0.948384	0.864583	0.0838007		508	0.934362	0.841012	0.0933494
509	0.915532	0.857772	0.0577591		509	0.896768	0.857906	0.0388622
510	0.891693	0.800414	0.0912794		510	0.887821	0.787059	0.100761
511	0.86071	0.797209	0.0635016		511	0.845753	0.778579	0.0671741
512	0.896368	0.850093	0.046274		512	0.889957	0.837407	0.0525507
513	0.868723	0.832532	0.0361912		513	0.868723	0.832532	0.0361912
514	0.827991	0.809295	0.0186966		514	0.827991	0.809295	0.0186966
515	0.938101	0.877804	0.0602965		515	0.928352	0.850962	0.0773905
516	0.87894	0.811899	0.0670406		516	0.894231	0.832332	0.061899
517	0.871127	0.826456	0.0446715		517	0.871127	0.826456	0.0446715
518	0.907118	0.869124	0.0379941		518	0.892495	0.850761	0.0417334
519	0.928819	0.854501	0.0743189		519	0.928819	0.854501	0.0743189
520	0.881677	0.839343	0.0423344		520	0.881677	0.839343	0.0423344
521	0.904046	0.813969	0.0900775		521	0.904046	0.813969	0.0900775
522	0.898371	0.834268	0.0641026		522	0.898371	0.834268	0.0641026
523	0.968216	0.794071	0.174145		523	0.93957	0.792468	0.147102
524	0.87914	0.823317	0.0558226		524	0.87914	0.823317	0.0558226
525	0.816774	0.840345	-0.023571		525	0.816774	0.840345	-0.023571
526	0.87914	0.836271	0.0428686		526	0.872663	0.842348	0.0303152
527	0.953125	0.809696	0.143429		527	0.951055	0.807893	0.143162
528	0.885016	0.806624	0.0783921		528	0.866453	0.784322	0.0821314
529	0.867855	0.835403	0.0324519		529	0.867855	0.835403	0.0324519
530	0.878405	0.850294	0.0281116		530	0.844952	0.829527	0.0154247
531	0.897102	0.867321	0.029781		531	0.897903	0.85183	0.0460737
532	0.92735	0.802885	0.124466		532	0.928819	0.789663	0.139156
533	0.924546	0.863715	0.0608307		533	0.907118	0.854434	0.0526843
534	0.917735	0.832198	0.0855369		534	0.917735	0.832198	0.0855369
535	0.909054	0.861111	0.0479434		535	0.895366	0.851496	0.0438702
536	0.911458	0.858373	0.0530849		536	0.897837	0.845152	0.0526843
537	0.945446	0.740318	0.205128		537	0.920005	0.741253	0.178753
538	0.84602	0.814103	0.0319177		538	0.849159	0.840278	0.00888088
539	0.8957	0.839543	0.0561565		539	0.861579	0.811832	0.0497463
540	0.91473	0.871595	0.0431357		540	0.910123	0.862981	0.0471421
541	0.938301	0.879674	0.0586271		541	0.929754	0.862981	0.0667735
542	0.909789	0.82946	0.0803285		542	0.906183	0.816506	0.0896768
543	0.901709	0.797075	0.104634		543	0.893429	0.817441	0.0759882
544	0.923544	0.845353	0.0781918		544	0.911458	0.834402	0.0770566
545	0.917735	0.844752	0.0729834		545	0.897369	0.838074	0.0592949
546	0.874199	0.823518	0.0506811		546	0.874199	0.823518	0.0506811
547	0.907786	0.81891	0.0888755		547	0.8957	0.802885	0.0928152
548	0.911325	0.875401	0.0359241		548	0.913462	0.869257	0.0442041
549	0.92528	0.851763	0.0735176		549	0.912059	0.830329	0.0817308
550	0.880008	0.863715	0.0162927		550	0.857572	0.834802	0.0227698
551	0.92321	0.851028	0.0721822		551	0.865118	0.842081	0.0230369
552	0.875267	0.846087	0.02918		552	0.875267	0.846087	0.02918
553	0.901709	0.840545	0.0611645		553	0.901709	0.840545	0.0611645
554	0.907318	0.793269	0.114049		554	0.905382	0.798344	0.107038
555	0.872663	0.829794	0.0428686		555	0.872663	0.829794	0.0428686
556	0.850427	0.845753	0.00467415		556	0.837607	0.832866	0.00474092
557	0.868456	0.861378	0.00707799		557	0.868456	0.861378	0.00707799
558	0.842081	0.814904	0.0271768		558	0.836205	0.799279	0.0369257
559	0.917735	0.86031	0.0574252		559	0.90832	0.851562	0.0567575
560	0.910857	0.878205	0.0326522		560	0.903178	0.865051	0.0381277
561	0.908921	0.859842	0.0490785		561	0.87727	0.842815	0.0344551
562	0.908387	0.774973	0.133413		562	0.908854	0.788261	0.120593
563	0.921408	0.839744	0.081664		563	0.84769	0.801149	0.0465411
564	0.867054	0.83961	0.0274439		564	0.853432	0.825788	0.0276442
565	0.933761	0.869925	0.0638355		565	0.8961	0.838942	0.0571581
566	0.907452	0.857639	0.049813		566	0.896501	0.843884	0.0526175
567	0.863715	0.842748	0.0209669		567	0.853966	0.835337	0.0186298
568	0.918336	0.882879	0.0354567		568	0.88515	0.855369	0.029781
569	0.952591	0.87086	0.0817308		569	0.928419	0.860844	0.0675748
570	0.870994	0.852898	0.0180956		570	0.84395	0.831197	0.0127537
571	0.882345	0.804087	0.0782585		571	0.882345	0.804087	0.0782585
572	0.898104	0.775641	0.122463		572	0.878072	0.809896	0.0681757
573	0.885016	0.843015	0.0420005		573	0.834268	0.804287	0.0299813
574	0.889223	0.845085	0.0441373		574	0.90852	0.871461	0.0370593
575	0.888154	0.855836	0.0323184		575	0.891159	0.868657	0.0225027
576	0.941573	0.884482	0.0570913		576	0.897102	0.856437	0.0406651
577	0.869057	0.848892	0.0201656		577	0.869057	0.848892	0.0201656
578	0.892027	0.706931	0.185096		578	0.875134	0.715478	0.159655
579	0.876269	0.841079	0.0351896		579	0.870192	0.829928	0.0402644
580	0.922342	0.860377	0.0619658		580	0.900574	0.838809	0.0617655
581	0.88348	0.837139	0.0463408		581	0.88348	0.837139	0.0463408
582	0.844151	0.78519	0.058961		582	0.819712	0.763288	0.0564236
583	0.887487	0.846955	0.0405315		583	0.887487	0.846955	0.0405315
584	0.9375	0.865184	0.0723157		584	0.908253	0.813969	0.0942842
585	0.939103	0.858307	0.0807959		585	0.93336	0.844818	0.0885417
586	0.884749	0.865385	0.0193643		586	0.869992	0.860443	0.00954861
587	0.911058	0.866453	0.0446047		587	0.903913	0.851696	0.0522169
588	0.841079	0.812033	0.0290465		588	0.841079	0.812033	0.0290465
589	0.907786	0.844618	0.0631677		589	0.882011	0.842147	0.0398638
590	0.899306	0.804087	0.095219		590	0.761151	0.716413	0.0447382
591	0.888488	0.862914	0.0255743		591	0.863715	0.832866	0.0308494
592	0.900507	0.852364	0.0481437		592	0.900507	0.852364	0.0481437
593	0.923277	0.858507	0.0647703		593	0.923277	0.858507	0.0647703
594	0.836405	0.846488	-0.0100828		594	0.836405	0.846488	-0.0100828
595	0.88348	0.867989	0.0154915		595	0.859575	0.847957	0.0116186
596	0.840946	0.800748	0.0401976		596	0.840946	0.800748	0.0401976
597	0.864517	0.824987	0.0395299		597	0.853966	0.814837	0.0391293
598	0.927017	0.862046	0.0649706		598	0.8748	0.855035	0.019765
599	0.91226	0.870927	0.0413328		599	0.894698	0.85864	0.0360577
600	0.811565	0.763288	0.0482772		600	0.811565	0.763288	0.0482772
601	0.911058	0.845753	0.0653045		601	0.895967	0.820379	0.0755876
602	0.912059	0.834936	0.0771234		602	0.901776	0.839009	0.0627671
603	0.907719	0.847556	0.0601629		603	0.897903	0.836004	0.061899
604	0.909989	0.83734	0.0726496		604	0.884215	0.831063	0.0531517
605	0.916867	0.865118	0.0517495		605	0.905182	0.857505	0.0476763
606	0.870326	0.816306	0.0540198		606	0.870326	0.816306	0.0540198
607	0.862714	0.845286	0.0174279		607	0.862714	0.845286	0.0174279
608	0.905115	0.866453	0.0386619		608	0.900708	0.859241	0.0414663
609	0.856437	0.742588	0.113849		609	0.856437	0.742588	0.113849
610	0.926215	0.861645	0.06457		610	0.913996	0.863515	0.0504808
611	0.925414	0.862179	0.0632345		611	0.911993	0.849826	0.0621661
612	0.8957	0.848825	0.046875		612	0.8957	0.848825	0.046875
613	0.866787	0.835136	0.0316506		613	0.866787	0.835136	0.0316506
614	0.863649	0.804287	0.0593616		614	0.863649	0.804287	0.0593616
615	0.888221	0.840278	0.0479434		615	0.888221	0.840278	0.0479434
616	0.920807	0.861846	0.058961		616	0.903112	0.850227	0.0528846
617	0.900775	0.809696	0.0910791		617	0.899172	0.835871	0.0633013
618	0.887687	0.841814	0.0458734		618	0.889557	0.802684	0.0868723
619	0.876402	0.843483	0.0329193		619	0.831864	0.827658	0.00420673
620	0.925347	0.839744	0.0856036		620	0.925347	0.839744	0.0856036
621	0.907318	0.83133	0.0759882		621	0.907318	0.83133	0.0759882
622	0.8957	0.862046	0.0336538		622	0.893563	0.851629	0.0419338
623	0.87914	0.870459	0.00868056		623	0.866987	0.853432	0.013555
624	0.873397	0.806223	0.0671741		624	0.813168	0.832065	-0.0188969
625	0.851229	0.792067	0.0591613		625	0.851229	0.792067	0.0591613
626	0.850427	0.811298	0.0391293		626	0.850427	0.811298	0.0391293
627	0.911725	0.825254	0.0864717		627	0.892027	0.81871	0.0733173
628	0.829728	0.841346	-0.0116186		628	0.799145	0.805422	-0.00627671
629	0.901509	0.801616	0.0998932		629	0.872329	0.800481	0.0718483
630	0.941106	0.82305	0.118056		630	0.922676	0.814637	0.10804
631	0.888622	0.86445	0.024172		631	0.864383	0.852698	0.0116854
632	0.905048	0.850895	0.0541533		632	0.905048	0.850895	0.0541533
633	0.935497	0.853699	0.0817975		633	0.906116	0.831864	0.0742521
634	0.90645	0.843616	0.0628339		634	0.886018	0.805956	0.0800614
635	0.900374	0.860377	0.0399973		635	0.887954	0.846554	0.0413996
636	0.860443	0.773972	0.0864717		636	0.860443	0.773972	0.0864717
637	0.909722	0.874866	0.0348558		637	0.874666	0.839276	0.03539
638	0.892094	0.838475	0.0536191		638	0.897703	0.846554	0.0511485
639	0.944044	0.859642	0.0844017		639	0.923878	0.841213	0.0826656
640	0.883814	0.873264	0.0105502		640	0.887553	0.868456	0.0190972
641	0.894965	0.800548	0.0944177		641	0.898504	0.851763	0.0467415
642	0.870126	0.856704	0.0134215		642	0.869591	0.84602	0.023571
643	0.921741	0.814904	0.106838		643	0.921741	0.814904	0.106838
644	0.864717	0.841279	0.0234375		644	0.852831	0.849225	0.00360577
645	0.903846	0.844351	0.0594952		645	0.898838	0.836672	0.0621661
646	0.919671	0.829995	0.0896768		646	0.88742	0.828192	0.0592281
647	0.888088	0.8543	0.0337874		647	0.88101	0.842682	0.038328
648	0.878873	0.844351	0.0345219		648	0.878873	0.844351	0.0345219
649	0.919805	0.815772	0.104033		649	0.919805	0.815772	0.104033
650	0.88969	0.857639	0.0320513		650	0.88969	0.857639	0.0320513
651	0.912794	0.850093	0.0627003		651	0.912794	0.850093	0.0627003
652	0.914931	0.788328	0.126603		652	0.914931	0.788328	0.126603
653	0.933293	0.776776	0.156517		653	0.933293	0.776776	0.156517
654	0.940972	0.808694	0.132278		654	0.93937	0.780649	0.158721
655	0.85016	0.811231	0.038929		655	0.85016	0.811231	0.038929
656	0.894899	0.753272	0.141627		656	0.895433	0.740118	0.155315
657	0.888288	0.842882	0.045406		657	0.865051	0.828459	0.0365919
658	0.901442	0.850427	0.051015		658	0.848758	0.84148	0.00727831
659	0.838141	0.844952	-0.0068109		659	0.838141	0.844952	-0.0068109
660	0.87293	0.862714	0.0102163		660	0.811899	0.830462	-0.018563
661	0.903846	0.832131	0.0717147		661	0.916733	0.836472	0.0802618
662	0.926149	0.846488	0.0796608		662	0.92114	0.82906	0.0920807
663	0.931891	0.850294	0.0815972		663	0.931891	0.850294	0.0815972
664	0.910123	0.842415	0.0677083		664	0.887086	0.8127	0.0743857
665	0.888622	0.835069	0.0535524		665	0.840144	0.833333	0.0068109
666	0.862714	0.825721	0.0369925		666	0.859375	0.808827	0.0505475
667	0.927618	0.850494	0.0771234		667	0.919872	0.844752	0.0751202
668	0.917401	0.822917	0.0944845		668	0.917401	0.822917	0.0944845
669	0.907185	0.850962	0.0562233		669	0.89797	0.831263	0.0667067
670	0.833534	0.762553	0.0709802		670	0.85824	0.815972	0.0422676
671	0.891026	0.859575	0.0314503		671	0.850494	0.832732	0.0177618
672	0.885617	0.824853	0.0607639		672	0.894765	0.84148	0.0532853
673	0.895967	0.792067	0.1039		673	0.895967	0.792067	0.1039
674	0.898705	0.853966	0.0447382		674	0.879941	0.828325	0.0516159
675	0.895633	0.806223	0.0894097		675	0.895633	0.806223	0.0894097
676	0.939503	0.882746	0.0567575		676	0.876469	0.825521	0.0509482
677	0.826322	0.8127	0.0136218		677	0.843884	0.826255	0.0176282
678	0.902444	0.835403	0.0670406		678	0.902444	0.835403	0.0670406
679	0.860644	0.835136	0.0255075		679	0.860644	0.835136	0.0255075
680	0.929087	0.844885	0.0842014		680	0.900107	0.842615	0.057492
681	0.919204	0.857706	0.0614984		681	0.893897	0.848558	0.0453392
682	0.935497	0.866186	0.0693109		682	0.907051	0.845353	0.0616987
683	0.886485	0.822382	0.0641026		683	0.879207	0.818576	0.0606303
684	0.859642	0.804821	0.054821		684	0.849092	0.841146	0.00794605
685	0.928686	0.814904	0.113782		685	0.911592	0.796341	0.115251
686	0.868323	0.847556	0.0207666		686	0.868323	0.847556	0.0207666
687	0.960203	0.821047	0.139156		687	0.959936	0.811966	0.14797
688	0.868122	0.846822	0.0213007		688	0.893229	0.864316	0.0289129
689	0.887687	0.855101	0.0325855		689	0.887687	0.855101	0.0325855
690	0.917735	0.86859	0.0491453		690	0.892829	0.850494	0.0423344
691	0.926416	0.805756	0.12066		691	0.924279	0.784388	0.13989
692	0.887153	0.833667	0.0534856		692	0.887153	0.833667	0.0534856
693	0.934295	0.854768	0.0795272		693	0.92281	0.842615	0.080195
694	0.885751	0.830796	0.0549546		694	0.86278	0.788662	0.0741186
695	0.875935	0.853566	0.0223691		695	0.875935	0.853566	0.0223691
696	0.861912	0.817374	0.0445379		696	0.861912	0.817374	0.0445379
697	0.884215	0.861178	0.0230369		697	0.880475	0.84996	0.0305155
698	0.921074	0.876936	0.0441373		698	0.897569	0.837006	0.0605636
699	0.843483	0.836405	0.00707799		699	0.843483	0.836405	0.00707799
700	0.942308	0.862914	0.0793937		700	0.909989	0.841346	0.0686432
701	0.783921	0.798611	-0.0146902		701	0.783921	0.798611	-0.0146902
702	0.917067	0.856303	0.0607639		702	0.907452	0.845152	0.0622997
703	0.829193	0.84395	-0.0147569		703	0.827257	0.828726	-0.00146902
704	0.909589	0.860644	0.048945		704	0.855235	0.830329	0.0249065
705	0.746394	0.827257	-0.0808627		705	0.752804	0.829527	-0.0767228
706	0.866987	0.846688	0.0202991		706	0.86071	0.832198	0.0285123
707	0.918536	0.851629	0.0669071		707	0.91887	0.848024	0.0708467
708	0.881143	0.835136	0.0460069		708	0.81871	0.808894	0.00981571
709	0.934762	0.820312	0.11445		709	0.91867	0.828259	0.0904113
710	0.826255	0.815572	0.0106838		710	0.840678	0.80008	0.0405983
711	0.867588	0.816506	0.0510817		711	0.853098	0.806624	0.0464744
712	0.861779	0.85637	0.00540865		712	0.865785	0.851429	0.0143563
713	0.892294	0.828325	0.063969		713	0.87086	0.826856	0.0440037
714	0.905115	0.870459	0.0346554		714	0.866653	0.834869	0.0317842
715	0.878873	0.818309	0.0605636		715	0.878873	0.818309	0.0605636
716	0.905916	0.825254	0.0806624		716	0.905916	0.825254	0.0806624
717	0.862981	0.816306	0.0466747		717	0.886018	0.835136	0.0508814
718	0.920606	0.846621	0.073985		718	0.920606	0.846621	0.073985
719	0.886084	0.859108	0.0269765		719	0.890358	0.849225	0.0411325
720	0.843884	0.769298	0.074586		720	0.873397	0.801549	0.0718483
721	0.858106	0.842147	0.0159589		721	0.853432	0.828592	0.0248397
722	0.877404	0.854834	0.0225694		722	0.89176	0.864717	0.0270433
723	0.911859	0.787593	0.124265		723	0.911392	0.846087	0.0653045
724	0.890759	0.853098	0.0376603		724	0.890759	0.853098	0.0376603
725	0.895299	0.793002	0.102297		725	0.895299	0.793002	0.102297
726	0.926549	0.875	0.0515491		726	0.903379	0.834802	0.0685764
727	0.911725	0.85864	0.0530849		727	0.911725	0.85864	0.0530849
728	0.909722	0.827925	0.0817975		728	0.874466	0.832465	0.0420005
729	0.92735	0.854167	0.0731838		729	0.900374	0.844418	0.0559562
730	0.792468	0.830195	-0.037727		730	0.792468	0.830195	-0.037727
731	0.911325	0.836138	0.075187		731	0.887687	0.84562	0.0420673
732	0.921341	0.81043	0.110911		732	0.894765	0.798678	0.0960871
733	0.90231	0.862714	0.0395967		733	0.872663	0.846621	0.0260417
734	0.891026	0.807158	0.0838675		734	0.882011	0.779247	0.102764
735	0.862914	0.806958	0.0559562		735	0.854567	0.789597	0.0649706
736	0.92695	0.850828	0.0761218		736	0.92261	0.839543	0.0830662
737	0.865718	0.83981	0.0259081		737	0.865718	0.83981	0.0259081
738	0.934428	0.787126	0.147302		738	0.914396	0.821848	0.0925481
739	0.886952	0.846554	0.040398		739	0.899306	0.859575	0.0397302
740	0.946915	0.881744	0.0651709		740	0.929153	0.843483	0.0856704
741	0.905916	0.834068	0.0718483		741	0.905916	0.834068	0.0718483
742	0.914129	0.856504	0.0576255		742	0.883948	0.852097	0.031851
743	0.863849	0.800614	0.0632345		743	0.864984	0.839276	0.0257078
744	0.844217	0.774239	0.0699786		744	0.830729	0.828926	0.00180288
745	0.894832	0.839009	0.0558226		745	0.873331	0.835938	0.0373932
746	0.908186	0.77898	0.129207		746	0.918536	0.832265	0.0862714
747	0.875935	0.855502	0.0204327		747	0.866253	0.834736	0.0315171
748	0.858774	0.792668	0.0661058		748	0.868723	0.818309	0.050414
749	0.88742	0.85844	0.0289797		749	0.88742	0.85844	0.0289797
750	0.9373	0.876202	0.0610978		750	0.936899	0.839944	0.0969551
751	0.915732	0.849292	0.0664396		751	0.912927	0.856971	0.0559562
752	0.879207	0.850561	0.0286458		752	0.879207	0.850561	0.0286458
753	0.854567	0.807091	0.047476		753	0.854567	0.807091	0.047476
754	0.903245	0.871461	0.0317842		754	0.900441	0.863916	0.0365251
755	0.928285	0.850895	0.0773905		755	0.928285	0.850895	0.0773905
756	0.913595	0.866052	0.0475427		756	0.863649	0.840011	0.0236378
757	0.925614	0.845887	0.0797276		757	0.917268	0.85844	0.0588275
758	0.876135	0.822382	0.0537527		758	0.852564	0.809295	0.0432692
759	0.919538	0.863114	0.0564236		759	0.897503	0.853098	0.0444044
760	0.87066	0.802017	0.0686432		760	0.769765	0.741319	0.0284455
761	0.887487	0.814637	0.0728499		761	0.872863	0.794471	0.0783921
762	0.92074	0.82699	0.09375		762	0.88989	0.82098	0.0689103
763	0.852698	0.847022	0.00567575		763	0.852698	0.847022	0.00567575
764	0.894431	0.847423	0.0470085		764	0.885283	0.835604	0.0496795
765	0.868857	0.833133	0.0357238		765	0.868857	0.833133	0.0357238
766	0.890491	0.856771	0.0337206		766	0.885817	0.851229	0.0345887
767	0.923611	0.870726	0.0528846		767	0.880008	0.828192	0.0518162
768	0.904714	0.846755	0.0579594		768	0.904714	0.846755	0.0579594
769	0.929821	0.839209	0.0906116		769	0.931357	0.843149	0.0882078
770	0.916132	0.832799	0.0833333		770	0.895499	0.816173	0.0793269
771	0.89777	0.847356	0.050414		771	0.888622	0.833066	0.0555556
772	0.831731	0.830863	0.000868056		772	0.831731	0.830863	0.000868056
773	0.932025	0.857372	0.0746528		773	0.919338	0.849359	0.0699786
774	0.930689	0.866319	0.0643697		774	0.92321	0.85203	0.0711806
775	0.872062	0.849225	0.0228365		775	0.872062	0.849225	0.0228365
776	0.923344	0.853499	0.0698451		776	0.898905	0.814637	0.0842682
777	0.866854	0.798878	0.0679754		777	0.827991	0.792268	0.0357238
778	0.906384	0.867922	0.0384615		778	0.895566	0.856838	0.0387286
779	0.943176	0.86672	0.0764557		779	0.925481	0.844217	0.0812634
780	0.873665	0.832732	0.0409322		780	0.830262	0.799279	0.0309829
781	0.920272	0.857772	0.0625		781	0.919872	0.850962	0.0689103
782	0.857238	0.776376	0.0808627		782	0.856303	0.766493	0.0898104
783	0.880876	0.810296	0.0705796		783	0.880876	0.810296	0.0705796
784	0.90191	0.845686	0.0562233		784	0.90645	0.840612	0.0658387
785	0.913862	0.872262	0.0415999		785	0.852831	0.840946	0.0118857
786	0.919338	0.865251	0.0540865		786	0.891293	0.832599	0.0586939
787	0.900307	0.823584	0.0767228		787	0.888088	0.807292	0.0807959
788	0.90418	0.855836	0.048344		788	0.877471	0.869191	0.00827991
789	0.890692	0.879541	0.0111512		789	0.819111	0.819511	-0.000400641
790	0.870793	0.821247	0.0495459		790	0.870793	0.821247	0.0495459
791	0.897903	0.82719	0.0707131		791	0.915999	0.838275	0.0777244
792	0.874866	0.842348	0.0325187		792	0.874866	0.842348	0.0325187
793	0.940705	0.852097	0.0886084		793	0.891026	0.817575	0.0734509
794	0.90645	0.851963	0.0544872		794	0.869324	0.795673	0.0736512
795	0.852564	0.715946	0.136619		795	0.834135	0.783186	0.0509482
796	0.857906	0.847423	0.0104834		796	0.838074	0.831664	0.00641026
797	0.909923	0.867254	0.0426683		797	0.872997	0.849893	0.0231036
798	0.903178	0.856504	0.0466747		798	0.874666	0.796808	0.0778579
799	0.895232	0.855369	0.0398638		799	0.878606	0.836338	0.0422676
800	0.937033	0.863515	0.0735176		800	0.920807	0.827324	0.0934829
801	0.859642	0.853299	0.00634348		801	0.873798	0.85597	0.0178285
802	0.853566	0.823584	0.0299813		802	0.847155	0.809161	0.0379941
803	0.80442	0.804087	0.000333868		803	0.804087	0.792735	0.0113515
804	0.916533	0.848024	0.0685096		804	0.916533	0.848024	0.0685096
805	0.853499	0.869257	-0.0157585		805	0.819177	0.857505	-0.038328
806	0.952324	0.864784	0.0875401		806	0.935497	0.837807	0.0976896
807	0.941373	0.801082	0.140291		807	0.912994	0.788061	0.124933
808	0.910791	0.864116	0.0466747		808	0.900507	0.854367	0.0461405
809	0.929354	0.845887	0.0834669		809	0.929354	0.845887	0.0834669
810	0.920206	0.83941	0.0807959		810	0.86258	0.807959	0.0546207
811	0.925481	0.86278	0.0627003		811	0.925214	0.84188	0.0833333
812	0.909522	0.831664	0.0778579		812	0.909522	0.831664	0.0778579
813	0.883146	0.849626	0.0335203		813	0.883146	0.849626	0.0335203
814	0.918403	0.836672	0.0817308		814	0.896234	0.814169	0.0820646
815	0.855369	0.832732	0.0226362		815	0.855369	0.832732	0.0226362
816	0.889557	0.864383	0.0251736		816	0.875401	0.831263	0.0441373
817	0.88742	0.844752	0.0426683		817	0.88742	0.844752	0.0426683
818	0.935831	0.811031	0.1248		818	0.901175	0.800681	0.100494
819	0.94805	0.864116	0.0839343		819	0.924613	0.873598	0.051015
820	0.921274	0.857439	0.0638355		820	0.895767	0.848624	0.0471421
821	0.817174	0.798611	0.018563		821	0.817174	0.798611	0.018563
822	0.940972	0.847356	0.0936165		822	0.936031	0.815705	0.120326
823	0.947917	0.864183	0.083734		823	0.907185	0.849092	0.0580929
824	0.894899	0.856838	0.0380609		824	0.883614	0.840879	0.042735
825	0.934495	0.801482	0.133013		825	0.940905	0.785791	0.155115
826	0.914931	0.876603	0.038328		826	0.860243	0.832866	0.0273771
827	0.847823	0.834669	0.0131544		827	0.839209	0.824052	0.0151576
828	0.866787	0.811231	0.0555556		828	0.867521	0.815572	0.0519498
829	0.8957	0.861378	0.0343216		829	0.892829	0.816373	0.0764557
830	0.883948	0.854701	0.0292468		830	0.883948	0.854701	0.0292468
831	0.881744	0.817174	0.06457		831	0.881744	0.817174	0.06457
832	0.854701	0.78726	0.0674412		832	0.868657	0.832866	0.0357906
833	0.897369	0.876335	0.0210337		833	0.890759	0.860043	0.0307158
834	0.878739	0.869792	0.00894765		834	0.885016	0.848491	0.0365251
835	0.899439	0.820646	0.0787927		835	0.899439	0.820646	0.0787927
836	0.937366	0.828592	0.108774		836	0.876469	0.822983	0.0534856
837	0.904915	0.835069	0.0698451		837	0.904915	0.835069	0.0698451
838	0.865852	0.859375	0.00647703		838	0.874599	0.843817	0.0307826
839	0.885684	0.809963	0.0757212		839	0.896902	0.821314	0.0755876
840	0.842949	0.81891	0.0240385		840	0.823384	0.809295	0.0140892
841	0.948117	0.863315	0.0848024		841	0.928419	0.846221	0.0821982
842	0.933026	0.864049	0.068977		842	0.91473	0.850027	0.0647035
843	0.892762	0.842348	0.050414		843	0.892762	0.842348	0.050414
844	0.868857	0.852097	0.0167601		844	0.891159	0.856637	0.0345219
845	0.916667	0.820312	0.0963542		845	0.892094	0.830729	0.0613649
846	0.883146	0.782519	0.100628		846	0.881944	0.792735	0.0892094
847	0.908654	0.832265	0.0763889		847	0.908654	0.832265	0.0763889
848	0.821581	0.831798	-0.0102163		848	0.821581	0.831798	-0.0102163
849	0.878673	0.805889	0.0727831		849	0.875534	0.841413	0.0341213
850	0.900975	0.786458	0.114517		850	0.869391	0.775775	0.0936165
851	0.905515	0.822182	0.0833333		851	0.896701	0.802484	0.0942174
852	0.858574	0.835604	0.0229701		852	0.863114	0.854167	0.00894765
853	0.867321	0.830195	0.0371261		853	0.831263	0.81023	0.0210337
854	0.8543	0.858106	-0.00380609		854	0.850828	0.836472	0.0143563
855	0.883747	0.857505	0.026242		855	0.862847	0.844017	0.0188301
856	0.886418	0.845419	0.0409989		856	0.864717	0.836405	0.028312
857	0.937834	0.841814	0.0960203		857	0.934095	0.83527	0.0988248
858	0.902845	0.839276	0.0635684		858	0.902845	0.839276	0.0635684
859	0.900908	0.861245	0.0396635		859	0.833934	0.831263	0.00267094
860	0.94391	0.850561	0.0933494		860	0.903646	0.843683	0.0599626
861	0.927551	0.84188	0.0856704		861	0.921541	0.834201	0.0873397
862	0.869458	0.799279	0.070179		862	0.869458	0.799279	0.070179
863	0.917001	0.802217	0.114784		863	0.913862	0.810163	0.103699
864	0.934696	0.855435	0.0792601		864	0.921341	0.849559	0.0717815
865	0.913862	0.848558	0.0653045		865	0.899306	0.830929	0.0683761
866	0.903779	0.820112	0.0836672		866	0.890491	0.797142	0.0933494
867	0.901309	0.838275	0.0630342		867	0.850227	0.766493	0.083734
868	0.878138	0.801683	0.0764557		868	0.873397	0.818042	0.0553552
869	0.929354	0.792134	0.13722		869	0.913194	0.777711	0.135483
870	0.881611	0.823184	0.0584268		870	0.832465	0.805823	0.0266426
871	0.940772	0.821247	0.119525		871	0.918937	0.811098	0.107839
872	0.90438	0.841279	0.063101		872	0.913528	0.847155	0.0663729
873	0.866854	0.849693	0.0171608		873	0.866854	0.849693	0.0171608
874	0.891627	0.849092	0.0425347		874	0.891627	0.849092	0.0425347
875	0.822716	0.789062	0.0336538		875	0.822716	0.789062	0.0336538
876	0.916934	0.810897	0.106036		876	0.910724	0.789463	0.121261
877	0.86672	0.841079	0.025641		877	0.859909	0.830462	0.0294471
878	0.915198	0.847556	0.0676416		878	0.915198	0.847556	0.0676416
879	0.913996	0.850361	0.0636351		879	0.871862	0.82472	0.0471421
880	0.916867	0.85864	0.0582265		880	0.918603	0.860911	0.0576923
881	0.90852	0.833868	0.0746528		881	0.861178	0.829127	0.0320513
882	0.935831	0.859642	0.0761886		882	0.932091	0.842147	0.0899439
883	0.909255	0.842682	0.0665732		883	0.897837	0.78539	0.112447
884	0.905649	0.845286	0.0603632		884	0.886218	0.832933	0.0532853
885	0.888755	0.779581	0.109175		885	0.872329	0.814103	0.0582265
886	0.919271	0.842081	0.0771902		886	0.919271	0.842081	0.0771902
887	0.879006	0.847356	0.0316506		887	0.879006	0.847356	0.0316506
888	0.898104	0.842014	0.0560897		888	0.858574	0.825921	0.0326522
889	0.929688	0.856504	0.0731838		889	0.922209	0.846488	0.0757212
890	0.892361	0.841012	0.0513488		890	0.892361	0.841012	0.0513488
891	0.857238	0.836939	0.0202991		891	0.82098	0.813368	0.00761218
892	0.912727	0.79347	0.119257		892	0.912727	0.79347	0.119257
893	0.877204	0.842415	0.034789		893	0.878005	0.795673	0.0823317
894	0.902711	0.858974	0.0437366		894	0.902711	0.858974	0.0437366
895	0.9164	0.83153	0.0848691		895	0.906384	0.818176	0.0882078
896	0.912861	0.861378	0.0514824		896	0.914997	0.861979	0.0530182
897	0.900775	0.834068	0.0667067		897	0.870726	0.819311	0.0514156
898	0.86485	0.810096	0.0547543		898	0.829794	0.778779	0.051015
899	0.886752	0.850494	0.036258		899	0.888154	0.838275	0.0498798
900	0.920807	0.885283	0.0355235		900	0.878739	0.861846	0.0168937
901	0.874866	0.846221	0.0286458		901	0.874866	0.846221	0.0286458
902	0.928953	0.839476	0.0894765		902	0.886351	0.793403	0.0929487
903	0.829327	0.846554	-0.0172276		903	0.829327	0.846554	-0.0172276
904	0.881744	0.855502	0.026242		904	0.870459	0.833934	0.0365251
905	0.913729	0.875134	0.0385951		905	0.90398	0.858574	0.045406
906	0.870126	0.81871	0.0514156		906	0.870126	0.81871	0.0514156
907	0.944845	0.841747	0.103098		907	0.951122	0.816239	0.134882
908	0.909989	0.84355	0.0664396		908	0.896167	0.834001	0.0621661
909	0.887553	0.839476	0.0480769		909	0.887553	0.839476	0.0480769
910	0.786859	0.78519	0.00166934		910	0.834669	0.801816	0.0328526
911	0.880409	0.83981	0.0405983		911	0.832732	0.832933	-0.000200321
912	0.919671	0.806891	0.11278		912	0.909322	0.808093	0.101229
913	0.914931	0.853833	0.0610978		913	0.914931	0.853833	0.0610978
914	0.890358	0.872062	0.0182959		914	0.871595	0.849292	0.0223024
915	0.916132	0.836605	0.0795272		915	0.896968	0.837139	0.0598291
916	0.884148	0.836338	0.0478098		916	0.884148	0.836338	0.0478098
917	0.909655	0.82472	0.0849359		917	0.875	0.804554	0.070446
918	0.899973	0.858574	0.0413996		918	0.87727	0.838608	0.0386619
919	0.905382	0.869792	0.0355903		919	0.885817	0.842815	0.0430021
920	0.820713	0.799012	0.0217014		920	0.820713	0.799012	0.0217014
921	0.92261	0.844418	0.0781918		921	0.898638	0.851629	0.0470085
922	0.913128	0.868256	0.0448718		922	0.913128	0.868256	0.0448718
923	0.886685	0.836472	0.0502137		923	0.874533	0.807358	0.0671741
924	0.905182	0.844818	0.0603632		924	0.905182	0.844818	0.0603632
925	0.873197	0.8123	0.0608974		925	0.873197	0.8123	0.0608974
926	0.943777	0.832799	0.110978		926	0.911926	0.839677	0.0722489
927	0.873464	0.853232	0.0202324		927	0.873464	0.853232	0.0202324
928	0.924947	0.835136	0.0898104		928	0.924947	0.835136	0.0898104
929	0.923478	0.847423	0.076055		929	0.902644	0.85804	0.0446047
930	0.899973	0.866854	0.0331197		930	0.889557	0.847222	0.0423344
931	0.877003	0.865251	0.0117521		931	0.862981	0.84562	0.0173611
932	0.887687	0.846554	0.0411325		932	0.870259	0.826189	0.0440705
933	0.892829	0.869324	0.0235043		933	0.870259	0.859108	0.0111512
934	0.907919	0.859575	0.048344		934	0.881343	0.844551	0.0367922
935	0.90852	0.866119	0.0424012		935	0.899306	0.854501	0.044805
936	0.903646	0.82886	0.0747863		936	0.903646	0.82886	0.0747863
937	0.894765	0.830596	0.0641693		937	0.884816	0.834936	0.0498798
938	0.879073	0.837473	0.0415999		938	0.879073	0.837473	0.0415999
939	0.92281	0.836605	0.0862046		939	0.901576	0.820179	0.0813969
940	0.932893	0.861311	0.0715812		940	0.877003	0.832933	0.0440705
941	0.905315	0.834602	0.0707131		941	0.889022	0.826923	0.0620994
942	0.928218	0.836739	0.0914797		942	0.898504	0.801749	0.0967548
943	0.880475	0.861378	0.0190972		943	0.895232	0.854701	0.0405315
944	0.876402	0.834402	0.0420005		944	0.884081	0.844418	0.0396635
945	0.921608	0.814169	0.107439		945	0.921608	0.814169	0.107439
946	0.920005	0.828058	0.0919471		946	0.920005	0.828058	0.0919471
947	0.898237	0.839944	0.0582933		947	0.898237	0.839944	0.0582933
948	0.90645	0.796875	0.109575		948	0.896368	0.841947	0.0544204
949	0.911058	0.819177	0.0918803		949	0.911058	0.819177	0.0918803
950	0.905048	0.80442	0.100628		950	0.905048	0.80442	0.100628
951	0.849092	0.842415	0.00667735		951	0.849092	0.842415	0.00667735
952	0.930155	0.833534	0.0966213		952	0.925414	0.824319	0.101095
953	0.913595	0.840678	0.0729167		953	0.90191	0.867922	0.0339877
954	0.889423	0.861378	0.0280449		954	0.859108	0.852564	0.0065438
955	0.893229	0.809896	0.0833333		955	0.888488	0.836939	0.0515491
956	0.958467	0.804888	0.153579		956	0.94598	0.784789	0.161191
957	0.921608	0.871862	0.0497463		957	0.899706	0.845219	0.0544872
958	0.941506	0.880743	0.0607639		958	0.908387	0.849025	0.0593616
959	0.909789	0.827991	0.0817975		959	0.882078	0.81063	0.0714476
960	0.907585	0.854167	0.0534188		960	0.90024	0.848224	0.0520166
961	0.844818	0.824252	0.0205662		961	0.844818	0.824252	0.0205662
962	0.856971	0.825855	0.0311165		962	0.856971	0.825855	0.0311165
963	0.902377	0.843015	0.0593616		963	0.895633	0.832933	0.0627003
964	0.911859	0.854567	0.0572917		964	0.90191	0.835537	0.0663729
965	0.903112	0.830596	0.072516		965	0.87106	0.811298	0.0597623
966	0.953325	0.852764	0.100561		966	0.933694	0.829394	0.1043
967	0.822716	0.767161	0.0555556		967	0.817374	0.805422	0.0119525
968	0.90211	0.857839	0.0442708		968	0.872396	0.82926	0.0431357
969	0.860844	0.822382	0.0384615		969	0.829728	0.822449	0.00727831
970	0.903713	0.852097	0.0516159		970	0.903713	0.852097	0.0516159
971	0.930288	0.861846	0.0684428		971	0.930823	0.851162	0.0796608
972	0.823184	0.822716	0.000467415		972	0.823184	0.822716	0.000467415
973	0.861979	0.822583	0.0393964		973	0.872062	0.810163	0.061899
974	0.910256	0.785123	0.125134		974	0.906918	0.777511	0.129407
975	0.91019	0.786258	0.123932		975	0.90625	0.775507	0.130743
976	0.882612	0.86051	0.022102		976	0.87086	0.849292	0.0215678
977	0.857906	0.859108	-0.00120192		977	0.857906	0.859108	-0.00120192
978	0.916266	0.849159	0.0671074		978	0.918536	0.84355	0.0749866
979	0.885417	0.841947	0.0434696		979	0.885417	0.841947	0.0434696
980	0.899706	0.827257	0.0724493		980	0.891026	0.816974	0.0740518
981	0.938769	0.852831	0.0859375		981	0.884949	0.836939	0.0480101
982	0.910924	0.862914	0.0480101		982	0.905849	0.865385	0.0404647
983	0.920139	0.874332	0.0458066		983	0.908654	0.861111	0.0475427
984	0.913395	0.844752	0.0686432		984	0.898304	0.834802	0.0635016
985	0.892762	0.73364	0.159121		985	0.892762	0.73364	0.159121
986	0.922743	0.845954	0.0767895		986	0.901108	0.830061	0.071047
987	0.823451	0.816974	0.00647703		987	0.823451	0.816974	0.00647703
988	0.883614	0.833267	0.0503472		988	0.883614	0.833267	0.0503472
989	0.926215	0.849092	0.0771234		989	0.906851	0.812767	0.0940839
990	0.903112	0.862447	0.0406651		990	0.894164	0.850761	0.0434028
991	0.912727	0.837006	0.0757212		991	0.867588	0.799279	0.0683093
992	0.908787	0.852431	0.0563568		992	0.907318	0.838942	0.0683761
993	0.926282	0.860644	0.0656384		993	0.916132	0.848892	0.0672409
994	0.886351	0.828926	0.0574252		994	0.886351	0.828926	0.0574252
995	0.88348	0.792802	0.0906784		995	0.866386	0.77524	0.0911458
996	0.847623	0.834468	0.0131544		996	0.847623	0.834468	0.0131544
997	0.914663	0.866386	0.0482772		997	0.889423	0.820847	0.0685764
998	0.876135	0.844485	0.0316506		998	0.876135	0.844485	0.0316506
999	0.90398	0.845954	0.0580262		999	0.881477	0.826723	0.0547543
1000	0.91246	0.816506	0.0959535		1000	0.91246	0.816506	0.0959535
1001	0.878873	0.857772	0.0211004		1001	0.849359	0.83734	0.0120192
1002	0.885884	0.837674	0.0482105		1002	0.858106	0.843349	0.0147569
1003	0.89383	0.86031	0.0335203		1003	0.885817	0.836071	0.0497463
1004	0.879941	0.786993	0.0929487		1004	0.879941	0.786993	0.0929487
1005	0.908253	0.828726	0.0795272		1005	0.878072	0.765959	0.112113
1006	0.908654	0.826656	0.0819979		1006	0.882145	0.816974	0.0651709
1007	0.880876	0.849426	0.0314503		1007	0.872997	0.842081	0.0309161
1008	0.902244	0.861044	0.0411993		1008	0.858707	0.810897	0.0478098
1009	0.896768	0.796808	0.0999599		1009	0.907986	0.821247	0.0867388
1010	0.868256	0.83153	0.0367254		1010	0.868256	0.83153	0.0367254
1011	0.91246	0.864517	0.0479434		1011	0.914864	0.850761	0.0641026
1012	0.86011	0.805288	0.054821		1012	0.846154	0.79821	0.0479434
1013	0.942308	0.813435	0.128873		1013	0.930556	0.820379	0.110176
1014	0.931223	0.831397	0.0998264		1014	0.876603	0.813702	0.0629006
1015	0.909722	0.823718	0.0860043		1015	0.896501	0.82058	0.0759215
1016	0.917601	0.832198	0.0854033		1016	0.917601	0.832198	0.0854033
1017	0.938101	0.869257	0.0688435		1017	0.938101	0.869257	0.0688435
1018	0.885083	0.86258	0.0225027		1018	0.844217	0.834535	0.00968216
1019	0.911458	0.745994	0.165465		1019	0.911458	0.745994	0.165465
1020	0.915198	0.852831	0.0623665		1020	0.905849	0.822049	0.0838007
1021	0.87934	0.847022	0.0323184		1021	0.865852	0.830462	0.03539
1022	0.929087	0.841747	0.0873397		1022	0.912059	0.824452	0.0876068
1023	0.935564	0.844685	0.0908787		1023	0.92321	0.819378	0.103833
1024	0.920272	0.849626	0.0706464		1024	0.934896	0.859442	0.0754541
1025	0.870259	0.805689	0.06457		1025	0.887754	0.829527	0.0582265
1026	0.894097	0.870459	0.0236378		1026	0.866319	0.817975	0.048344
1027	0.914997	0.861512	0.0534856		1027	0.909655	0.851229	0.0584268
1028	0.908387	0.869257	0.0391293		1028	0.894899	0.862447	0.0324519
1029	0.884014	0.868122	0.0158921		1029	0.898304	0.863248	0.0350561
1030	0.871595	0.795473	0.0761218		1030	0.871595	0.795473	0.0761218
1031	0.895032	0.819311	0.0757212		1031	0.912994	0.866186	0.0468082
1032	0.913996	0.84582	0.0681757		1032	0.913996	0.84582	0.0681757
1033	0.913729	0.835337	0.0783921		1033	0.875801	0.825053	0.0507479
1034	0.855569	0.809762	0.0458066		1034	0.857305	0.827658	0.0296474
1035	0.885216	0.816106	0.0691106		1035	0.885216	0.816106	0.0691106
1036	0.836939	0.787794	0.0491453		1036	0.81851	0.777577	0.0409322
1037	0.886084	0.843616	0.0424679		1037	0.886084	0.843616	0.0424679
1038	0.944778	0.867121	0.0776576		1038	0.928753	0.846755	0.0819979
1039	0.895166	0.821715	0.0734509		1039	0.880809	0.830529	0.0502804
1040	0.872796	0.832332	0.0404647		1040	0.872796	0.832332	0.0404647
1041	0.894431	0.817241	0.0771902		1041	0.889089	0.792401	0.096688
1042	0.868723	0.746461	0.122262		1042	0.868723	0.746461	0.122262
1043	0.876603	0.815772	0.0608307		1043	0.876603	0.815772	0.0608307
1044	0.836872	0.807626	0.0292468		1044	0.838208	0.836605	0.00160256
1045	0.909121	0.841012	0.068109		1045	0.884549	0.831464	0.0530849
1046	0.945312	0.716613	0.228699		1046	0.941239	0.802017	0.139223
1047	0.855569	0.826589	0.0289797		1047	0.882412	0.825788	0.0566239
1048	0.881811	0.857572	0.0242388		1048	0.873665	0.830128	0.0435363
1049	0.905916	0.869792	0.0361245		1049	0.897903	0.856771	0.0411325
1050	0.900507	0.855569	0.0449386		1050	0.878806	0.838141	0.0406651
1051	0.923344	0.879274	0.0440705		1051	0.918803	0.851028	0.0677751
1052	0.824653	0.798144	0.0265091		1052	0.846354	0.803486	0.0428686
1053	0.879941	0.825454	0.0544872		1053	0.82058	0.793603	0.0269765
1054	0.887487	0.853632	0.0338542		1054	0.887487	0.853632	0.0338542
1055	0.934629	0.834068	0.100561		1055	0.906517	0.826322	0.080195
1056	0.875735	0.835938	0.039797		1056	0.875735	0.835938	0.039797
1057	0.905248	0.83941	0.0658387		1057	0.905248	0.83941	0.0658387
1058	0.913194	0.827925	0.0852698		1058	0.861512	0.835804	0.0257078
1059	0.911725	0.8539	0.0578259		1059	0.911725	0.8539	0.0578259
1060	0.924212	0.801215	0.122997		1060	0.924212	0.801215	0.122997
1061	0.916333	0.843082	0.0732505		1061	0.888956	0.840278	0.0486779
1062	0.915598	0.842415	0.0731838		1062	0.893496	0.819778	0.0737179
1063	0.885951	0.835804	0.0501469		1063	0.885951	0.835804	0.0501469
1064	0.828459	0.843884	-0.0154247		1064	0.818109	0.829661	-0.0115518
1065	0.916934	0.891293	0.025641		1065	0.899038	0.856036	0.0430021
1066	0.926149	0.866653	0.0594952		1066	0.885417	0.834201	0.0512153
1067	0.915131	0.751402	0.163729		1067	0.911993	0.740051	0.171942
1068	0.878405	0.830462	0.0479434		1068	0.878405	0.830462	0.0479434
1069	0.905449	0.848491	0.0569578		1069	0.856771	0.824052	0.032719
1070	0.902511	0.8334	0.0691106		1070	0.889423	0.821848	0.0675748
1071	0.905315	0.860978	0.0443376		1071	0.89797	0.837273	0.0606971
1072	0.867588	0.858307	0.00928152		1072	0.867588	0.858307	0.00928152
1073	0.875801	0.841146	0.0346554		1073	0.840411	0.804621	0.0357906
1074	0.8543	0.863248	-0.00894765		1074	0.834068	0.849493	-0.0154247
1075	0.927818	0.863782	0.0640358		1075	0.899639	0.846888	0.0527511
1076	0.866653	0.794805	0.0718483		1076	0.866653	0.794805	0.0718483
1077	0.864583	0.857639	0.00694444		1077	0.854033	0.844284	0.00974893
1078	0.847623	0.788729	0.0588942		1078	0.851028	0.76469	0.0863381
1079	0.84789	0.850093	-0.00220353		1079	0.848958	0.848224	0.000734509
1080	0.92054	0.838141	0.0823985		1080	0.92054	0.838141	0.0823985
1081	0.888889	0.850227	0.0386619		1081	0.886351	0.855636	0.0307158
1082	0.873798	0.829527	0.0442708		1082	0.873798	0.829527	0.0442708
1083	0.948317	0.856103	0.0922142		1083	0.901376	0.83981	0.0615652
1084	0.907385	0.756811	0.150574		1084	0.850761	0.689637	0.161124
1085	0.907185	0.857772	0.0494124		1085	0.898571	0.827123	0.0714476
1086	0.885083	0.845286	0.039797		1086	0.885083	0.845286	0.039797
1087	0.870326	0.85844	0.0118857		1087	0.853098	0.780048	0.0730502
1088	0.896368	0.85183	0.0445379		1088	0.8961	0.843683	0.0524172
1089	0.892628	0.844418	0.0482105		1089	0.882479	0.82679	0.0556891
1090	0.885283	0.861912	0.0233707		1090	0.864183	0.844217	0.0199653
1091	0.919872	0.826122	0.09375		1091	0.919872	0.826122	0.09375
1092	0.911325	0.877804	0.0335203		1092	0.886685	0.844217	0.0424679
1093	0.871661	0.844485	0.0271768		1093	0.871661	0.844485	0.0271768
1094	0.899306	0.873464	0.0258413		1094	0.899306	0.873464	0.0258413
1095	0.827257	0.832065	-0.00480769		1095	0.827257	0.832065	-0.00480769
1096	0.92281	0.786592	0.136218		1096	0.893897	0.770633	0.123264
1097	0.937166	0.842214	0.0949519		1097	0.922676	0.825053	0.0976229
1098	0.904046	0.880409	0.0236378		1098	0.864316	0.848157	0.0161592
1099	0.912059	0.863315	0.0487447		1099	0.912059	0.863315	0.0487447
1100	0.921741	0.841546	0.080195		1100	0.879674	0.817775	0.061899
1101	0.90832	0.86485	0.0434696		1101	0.915064	0.863916	0.0511485
1102	0.868323	0.825254	0.0430689		1102	0.856571	0.834068	0.0225027
1103	0.915532	0.857038	0.0584936		1103	0.896234	0.853566	0.0426683
1104	0.901108	0.854701	0.0464076		1104	0.905849	0.840345	0.0655048
1105	0.885016	0.824653	0.0603632		1105	0.907385	0.833066	0.0743189
1106	0.853365	0.833267	0.0200988		1106	0.853365	0.833267	0.0200988
1107	0.854567	0.831864	0.022703		1107	0.865585	0.853499	0.012086
1108	0.832866	0.850361	-0.0174947		1108	0.832866	0.850361	-0.0174947
1109	0.894698	0.836806	0.0578926		1109	0.894698	0.836806	0.0578926
1110	0.907652	0.867521	0.0401309		1110	0.907652	0.867521	0.0401309
1111	0.906384	0.861645	0.0447382		1111	0.889757	0.848291	0.0414663
1112	0.932826	0.876068	0.0567575		1112	0.891827	0.848758	0.0430689
1113	0.903178	0.842348	0.0608307		1113	0.903178	0.842348	0.0608307
1114	0.846287	0.85203	-0.00574252		1114	0.828592	0.830996	-0.00240385
1115	0.88141	0.852698	0.0287126		1115	0.862847	0.827591	0.0352564
1116	0.927551	0.846955	0.0805956		1116	0.918937	0.843683	0.0752537
1117	0.897569	0.838074	0.0594952		1117	0.897569	0.838074	0.0594952
1118	0.902444	0.834268	0.0681757		1118	0.890491	0.817374	0.073117
1119	0.90605	0.81871	0.0873397		1119	0.90605	0.81871	0.0873397
1120	0.901242	0.837674	0.0635684		1120	0.866787	0.842415	0.0243723
1121	0.887153	0.850494	0.0366587		1121	0.887153	0.850494	0.0366587
1122	0.947382	0.865251	0.0821314		1122	0.929621	0.84375	0.0858707
1123	0.875668	0.857305	0.0183627		1123	0.800548	0.802417	-0.00186966
1124	0.906717	0.833267	0.0734509		1124	0.908921	0.82926	0.0796608
1125	0.926416	0.850561	0.0758547		1125	0.924412	0.838408	0.0860043
1126	0.916132	0.84355	0.0725828		1126	0.908654	0.808761	0.0998932
1127	0.890224	0.836205	0.0540198		1127	0.844752	0.79614	0.0486111
1128	0.911458	0.815371	0.0960871		1128	0.901042	0.805689	0.0953526
1129	0.903245	0.860777	0.0424679		1129	0.879207	0.849493	0.0297142
1130	0.929754	0.860577	0.0691774		1130	0.926416	0.852497	0.0739183
1131	0.94391	0.77711	0.1668		1131	0.914196	0.734976	0.17922
1132	0.928552	0.84789	0.0806624		1132	0.911926	0.836605	0.0753205
1133	0.849225	0.844084	0.00514156		1133	0.849225	0.844084	0.00514156
1134	0.881944	0.841814	0.0401309		1134	0.812099	0.808494	0.00360577
1135	0.867922	0.789931	0.0779915		1135	0.867922	0.789931	0.0779915
1136	0.925548	0.84602	0.0795272		1136	0.9166	0.838341	0.0782585
1137	0.897369	0.843082	0.0542869		1137	0.897369	0.843082	0.0542869
1138	0.92321	0.811832	0.111378		1138	0.887954	0.832465	0.0554888
1139	0.905449	0.874866	0.0305823		1139	0.867254	0.850027	0.0172276
1140	0.91039	0.825454	0.0849359		1140	0.91039	0.825454	0.0849359
1141	0.931557	0.867588	0.063969		1141	0.912794	0.849292	0.0635016
1142	0.902911	0.841613	0.0612981		1142	0.890291	0.834936	0.0553552
1143	0.918202	0.846154	0.0720486		1143	0.918202	0.846154	0.0720486
1144	0.894498	0.832599	0.061899		1144	0.894498	0.832599	0.061899
1145	0.864249	0.8541	0.0101496		1145	0.847423	0.843283	0.00413996
1146	0.93543	0.869257	0.0661725		1146	0.86465	0.836205	0.0284455
1147	0.928285	0.861378	0.0669071		1147	0.905649	0.832198	0.0734509
1148	0.88141	0.857706	0.0237046		1148	0.868723	0.846087	0.0226362
1149	0.88535	0.828392	0.0569578		1149	0.869992	0.786191	0.0838007
1150	0.861579	0.809495	0.0520833		1150	0.883146	0.837006	0.0461405
1151	0.921808	0.833934	0.0878739		1151	0.921808	0.833934	0.0878739
1152	0.932425	0.873531	0.0588942		1152	0.905582	0.844217	0.0613649
1153	0.938034	0.823518	0.114517		1153	0.938034	0.823518	0.114517
1154	0.873197	0.816239	0.0569578		1154	0.879808	0.788729	0.0910791
1155	0.906384	0.826122	0.0802618		1155	0.895032	0.809428	0.0856036
1156	0.884882	0.842147	0.042735		1156	0.884882	0.842147	0.042735
1157	0.862113	0.849159	0.0129541		1157	0.862113	0.849159	0.0129541
1158	0.917735	0.861378	0.0563568		1158	0.917735	0.861378	0.0563568
1159	0.891226	0.858507	0.032719		1159	0.891226	0.858507	0.032719
1160	0.896234	0.844685	0.0515491		1160	0.896234	0.844685	0.0515491
1161	0.851028	0.839343	0.0116854		1161	0.853833	0.827791	0.0260417
1162	0.865051	0.797209	0.0678419		1162	0.782051	0.664931	0.117121
1163	0.909455	0.83981	0.0696448		1163	0.885016	0.855369	0.0296474
1164	0.888088	0.838208	0.0498798		1164	0.850962	0.816573	0.0343884
1165	0.87687	0.867655	0.00921474		1165	0.852431	0.857238	-0.00480769
1166	0.838475	0.837941	0.000534188		1166	0.838475	0.837941	0.000534188
1167	0.846554	0.860577	-0.0140224		1167	0.847756	0.845486	0.0022703
1168	0.895767	0.817775	0.0779915		1168	0.872396	0.792134	0.0802618
1169	0.950254	0.823184	0.12707		1169	0.915799	0.811098	0.104701
1170	0.930355	0.852898	0.0774573		1170	0.891493	0.823518	0.0679754
1171	0.901309	0.853766	0.0475427		1171	0.894698	0.83113	0.0635684
1172	0.899038	0.794872	0.104167		1172	0.866787	0.712073	0.154714
1173	0.94164	0.844818	0.0968216		1173	0.92054	0.807158	0.113381
1174	0.884682	0.827257	0.0574252		1174	0.87727	0.838275	0.0389957
1175	0.919404	0.862914	0.0564904		1175	0.873464	0.826589	0.046875
1176	0.907318	0.853566	0.0537527		1176	0.886886	0.84976	0.0371261
1177	0.892161	0.861579	0.0305823		1177	0.892161	0.861579	0.0305823
1178	0.880275	0.863515	0.0167601		1178	0.861979	0.853365	0.00861378
1179	0.926683	0.879808	0.046875		1179	0.921942	0.867254	0.0546875
1180	0.893162	0.832131	0.061031		1180	0.893162	0.832131	0.061031
1181	0.942308	0.876669	0.0656384		1181	0.893429	0.854233	0.039196
1182	0.867989	0.830729	0.0372596		1182	0.867989	0.830729	0.0372596
1183	0.922142	0.848424	0.0737179		1183	0.885016	0.833934	0.0510817
1184	0.911392	0.823251	0.088141		1184	0.912794	0.814036	0.098758
1185	0.859175	0.834936	0.0242388		1185	0.859175	0.834936	0.0242388
1186	0.915064	0.84562	0.0694444		1186	0.899372	0.829995	0.0693777
1187	0.867521	0.8123	0.0552217		1187	0.894231	0.832198	0.0620326
1188	0.904781	0.853966	0.0508146		1188	0.888421	0.850361	0.0380609
1189	0.865919	0.840478	0.0254407		1189	0.849292	0.836004	0.0132879
1190	0.896234	0.825855	0.0703793		1190	0.86672	0.80816	0.0585604
1191	0.867254	0.821581	0.0456731		1191	0.868122	0.82906	0.0390625
1192	0.980101	0.842014	0.138088		1192	0.975694	0.83774	0.137954
1193	0.893162	0.81644	0.0767228		1193	0.89156	0.817775	0.0737847
1194	0.890892	0.830462	0.06043		1194	0.886552	0.816039	0.0705128
1195	0.899439	0.827658	0.0717815		1195	0.877204	0.801416	0.0757879
1196	0.913328	0.848224	0.0651042		1196	0.913328	0.848224	0.0651042
1197	0.93109	0.851562	0.0795272		1197	0.890892	0.810764	0.0801282
1198	0.948451	0.8543	0.0941506		1198	0.92281	0.854968	0.0678419
1199	0.89777	0.859442	0.038328		1199	0.917401	0.830395	0.0870059
1200	0.93336	0.845486	0.0878739		1200	0.910991	0.828726	0.082265
1201	0.91059	0.848357	0.0622329		1201	0.904314	0.836004	0.0683093
1202	0.925481	0.806958	0.118523		1202	0.925481	0.806958	0.118523
1203	0.887153	0.848892	0.0382612		1203	0.894097	0.849426	0.0446715
1204	0.889156	0.84375	0.045406		1204	0.875	0.835871	0.0391293
1205	0.911993	0.818176	0.0938168		1205	0.905983	0.795673	0.11031
1206	0.839276	0.848424	-0.00914797		1206	0.839276	0.848424	-0.00914797
1207	0.900307	0.830863	0.0694444		1207	0.900307	0.830863	0.0694444
1208	0.904781	0.838475	0.0663061		1208	0.881143	0.830195	0.0509482
1209	0.959936	0.845019	0.114917		1209	0.949386	0.830863	0.118523
1210	0.895566	0.861979	0.0335871		1210	0.888154	0.858841	0.0293136
1211	0.938435	0.863649	0.0747863		1211	0.913662	0.847089	0.0665732
1212	0.782853	0.78352	-0.000667735		1212	0.782853	0.78352	-0.000667735
1213	0.855836	0.840345	0.0154915		1213	0.842949	0.833267	0.00968216
1214	0.895967	0.792668	0.103299		1214	0.895967	0.792668	0.103299
1215	0.930823	0.84148	0.0893429		1215	0.90191	0.819311	0.0825988
1216	0.881677	0.847089	0.0345887		1216	0.881677	0.847089	0.0345887
1217	0.932358	0.835003	0.0973558		1217	0.903646	0.841947	0.0616987
1218	0.878739	0.826255	0.052484		1218	0.878739	0.826255	0.052484
1219	0.839944	0.859776	-0.0198317		1219	0.810363	0.843683	-0.03332
1220	0.943243	0.855235	0.0880075		1220	0.859909	0.854968	0.00494124
1221	0.895299	0.858307	0.0369925		1221	0.837073	0.779046	0.0580262
1222	0.901776	0.864583	0.0371928		1222	0.876536	0.842548	0.0339877
1223	0.848892	0.847756	0.00113515		1223	0.849893	0.855235	-0.00534188
1224	0.910991	0.811365	0.0996261		1224	0.905849	0.80195	0.1039
1225	0.948184	0.841413	0.106771		1225	0.948184	0.841413	0.106771
1226	0.900374	0.845887	0.0544872		1226	0.887286	0.830596	0.0566907
1227	0.918002	0.854167	0.0638355		1227	0.884215	0.824185	0.0600294
1228	0.875668	0.854968	0.0206998		1228	0.840211	0.83547	0.00474092
1229	0.914263	0.86672	0.0475427		1229	0.893029	0.857906	0.0351229
1230	0.888488	0.838542	0.0499466		1230	0.876335	0.81477	0.0615652
1231	0.893429	0.824987	0.0684428		1231	0.893429	0.824987	0.0684428
1232	0.897703	0.871928	0.0257746		1232	0.897703	0.871928	0.0257746
1233	0.920807	0.814971	0.105836		1233	0.909455	0.780716	0.128739
1234	0.895967	0.797142	0.0988248		1234	0.895967	0.797142	0.0988248
1235	0.908988	0.864583	0.0444044		1235	0.897703	0.831397	0.0663061
1236	0.91887	0.863849	0.0550214		1236	0.914463	0.854968	0.0594952
1237	0.908721	0.823518	0.085203		1237	0.896701	0.820847	0.0758547
1238	0.891627	0.815638	0.0759882		1238	0.89156	0.834535	0.0570246
1239	0.912527	0.837607	0.0749199		1239	0.841346	0.809829	0.0315171
1240	0.820847	0.784188	0.0366587		1240	0.825387	0.790665	0.0347222
1241	0.911392	0.800815	0.110577		1241	0.925347	0.826456	0.0988916
1242	0.906717	0.831998	0.0747196		1242	0.871928	0.834669	0.0372596
1243	0.860577	0.865118	-0.0045406		1243	0.8334	0.855235	-0.0218349
1244	0.90398	0.819845	0.0841346		1244	0.90398	0.819845	0.0841346
1245	0.847022	0.759282	0.0877404		1245	0.847022	0.759282	0.0877404
1246	0.894765	0.863381	0.0313835		1246	0.894765	0.863381	0.0313835
1247	0.927484	0.81043	0.117054		1247	0.918403	0.785524	0.132879
1248	0.950387	0.881143	0.0692441		1248	0.915331	0.857238	0.0580929
1249	0.910724	0.810163	0.100561		1249	0.910724	0.810163	0.100561
1250	0.844952	0.78519	0.0597623		1250	0.876269	0.826723	0.0495459
1251	0.925214	0.84809	0.0771234		1251	0.925214	0.84809	0.0771234
1252	0.875601	0.816974	0.0586271		1252	0.875267	0.819578	0.0556891
1253	0.911124	0.820847	0.0902778		1253	0.911124	0.820847	0.0902778
1254	0.926082	0.867254	0.0588275		1254	0.925748	0.86071	0.0650374
1255	0.936031	0.841213	0.0948184		1255	0.916132	0.816774	0.099359
1256	0.950921	0.81644	0.134482		1256	0.950187	0.807358	0.142829
1257	0.915064	0.842147	0.0729167		1257	0.915064	0.842147	0.0729167
1258	0.899973	0.8334	0.0665732		1258	0.899973	0.8334	0.0665732
1259	0.861512	0.842615	0.0188969		1259	0.861512	0.842615	0.0188969
1260	0.936966	0.879407	0.0575588		1260	0.916533	0.835337	0.0811966
1261	0.823985	0.768229	0.0557559		1261	0.823985	0.768229	0.0557559
1262	0.833467	0.857372	-0.0239049		1262	0.815304	0.844551	-0.0292468
1263	0.897436	0.797342	0.100093		1263	0.897436	0.797342	0.100093
1264	0.93336	0.847289	0.086071		1264	0.902711	0.822182	0.0805288
1265	0.896835	0.828993	0.0678419		1265	0.854167	0.794204	0.0599626
1266	0.921408	0.811765	0.109642		1266	0.894832	0.792468	0.102364
1267	0.862647	0.858974	0.00367254		1267	0.856838	0.84375	0.0130876
1268	0.788462	0.641493	0.146968		1268	0.788462	0.641493	0.146968
1269	0.890158	0.829127	0.061031		1269	0.867521	0.813835	0.0536859
1270	0.901042	0.81851	0.0825321		1270	0.901042	0.81851	0.0825321
1271	0.862246	0.842949	0.0192975		1271	0.842615	0.830061	0.0125534
1272	0.854367	0.834802	0.0195646		1272	0.854367	0.834802	0.0195646
1273	0.916333	0.790732	0.125601		1273	0.857372	0.824853	0.0325187
1274	0.916667	0.758013	0.158654		1274	0.892895	0.775708	0.117188
1275	0.894298	0.823184	0.0711138		1275	0.897236	0.81664	0.0805956
1276	0.880475	0.803419	0.0770566		1276	0.859575	0.850962	0.00861378
1277	0.857372	0.830462	0.0269097		1277	0.857372	0.830462	0.0269097
1278	0.882212	0.859442	0.0227698		1278	0.86051	0.829661	0.0308494
1279	0.888755	0.848491	0.0402644		1279	0.888755	0.848491	0.0402644
1280	0.886218	0.821782	0.0644364		1280	0.886218	0.821782	0.0644364
1281	0.911124	0.811899	0.0992254		1281	0.902577	0.794738	0.107839
1282	0.868456	0.810697	0.0577591		1282	0.868456	0.810697	0.0577591
1283	0.851429	0.810029	0.0413996		1283	0.819044	0.814169	0.00487447
1284	0.861979	0.828993	0.0329861		1284	0.861979	0.828993	0.0329861
1285	0.926149	0.873531	0.0526175		1285	0.891827	0.866319	0.0255075
1286	0.854367	0.820713	0.0336538		1286	0.854367	0.820713	0.0336538
1287	0.914062	0.821448	0.0926149		1287	0.890024	0.811565	0.0784589
1288	0.924212	0.8543	0.0699119		1288	0.879741	0.841079	0.0386619
1289	0.846421	0.834736	0.0116854		1289	0.833734	0.79988	0.0338542
1290	0.885216	0.862179	0.0230369		1290	0.863649	0.850294	0.0133547
1291	0.904113	0.859108	0.0450053		1291	0.882345	0.84789	0.0344551
1292	0.857372	0.846554	0.0108173		1292	0.827991	0.826389	0.00160256
1293	0.863916	0.760417	0.103499		1293	0.863916	0.760417	0.103499
1294	0.878272	0.862046	0.016226		1294	0.830996	0.848291	-0.0172943
1295	0.882545	0.828192	0.0543536		1295	0.857973	0.806891	0.0510817
1296	0.865785	0.784121	0.081664		1296	0.865785	0.784121	0.081664
1297	0.899105	0.843283	0.0558226		1297	0.899105	0.843283	0.0558226
1298	0.926015	0.848825	0.0771902		1298	0.909188	0.82265	0.0865385
1299	0.940171	0.80235	0.137821		1299	0.940171	0.80235	0.137821
1300	0.918603	0.833801	0.0848024		1300	0.903446	0.811365	0.0920807
1301	0.824386	0.805956	0.0184295		1301	0.834402	0.808226	0.0261752
1302	0.862981	0.822382	0.0405983		1302	0.862981	0.822382	0.0405983
1303	0.88328	0.83547	0.0478098		1303	0.88328	0.83547	0.0478098
1304	0.85637	0.857772	-0.00140224		1304	0.846087	0.839209	0.00687767
1305	0.906851	0.850027	0.0568243		1305	0.906851	0.850027	0.0568243
1306	0.928085	0.863916	0.0641693		1306	0.920072	0.850027	0.0700454
1307	0.941039	0.876402	0.0646368		1307	0.906985	0.849092	0.0578926
1308	0.848291	0.83113	0.0171608		1308	0.887687	0.838876	0.0488114
1309	0.885283	0.857038	0.0282452		1309	0.873865	0.852163	0.0217014
1310	0.949853	0.882612	0.0672409		1310	0.946448	0.874332	0.0721154
1311	0.918403	0.846888	0.0715144		1311	0.903579	0.842348	0.0612313
1312	0.92528	0.868256	0.0570246		1312	0.927618	0.859308	0.0683093
1313	0.931891	0.867321	0.06457		1313	0.907652	0.847423	0.0602297
1314	0.871194	0.762019	0.109175		1314	0.871194	0.762019	0.109175
1315	0.900574	0.847823	0.0527511		1315	0.900574	0.847823	0.0527511
1316	0.892762	0.832933	0.0598291		1316	0.879607	0.830796	0.0488114
1317	0.897302	0.838942	0.05836		1317	0.863448	0.827925	0.0355235
1318	0.850761	0.811765	0.0389957		1318	0.841613	0.83774	0.00387286
1319	0.831664	0.793403	0.0382612		1319	0.831397	0.755542	0.0758547
1320	0.882145	0.850694	0.0314503		1320	0.898705	0.84602	0.0526843
1321	0.915932	0.845085	0.0708467		1321	0.889824	0.832999	0.0568243
1322	0.931223	0.854167	0.0770566		1322	0.913862	0.829861	0.0840011
1323	0.906651	0.82512	0.0815304		1323	0.89984	0.833333	0.0665064
1324	0.828392	0.858908	-0.0305155		1324	0.810764	0.849559	-0.0387954
1325	0.890224	0.821047	0.0691774		1325	0.882746	0.807826	0.0749199
1326	0.865718	0.849359	0.0163595		1326	0.86011	0.83734	0.0227698
1327	0.907853	0.805889	0.101963		1327	0.892495	0.787193	0.105302
1328	0.867521	0.821581	0.0459402		1328	0.867521	0.821581	0.0459402
1329	0.856571	0.865652	-0.0090812		1329	0.816106	0.809161	0.00694444
1330	0.874933	0.832866	0.0420673		1330	0.854567	0.811899	0.0426683
1331	0.902244	0.883881	0.0183627		1331	0.888088	0.865184	0.0229033
1332	0.950387	0.84809	0.102297		1332	0.949319	0.839543	0.109776
1333	0.944511	0.828526	0.115986		1333	0.920206	0.820312	0.0998932
1334	0.887687	0.84769	0.0399973		1334	0.887687	0.84769	0.0399973
1335	0.950588	0.879741	0.0708467		1335	0.932425	0.852497	0.0799279
1336	0.878005	0.869591	0.00841346		1336	0.878005	0.869591	0.00841346
1337	0.902644	0.851496	0.0511485		1337	0.902644	0.851496	0.0511485
1338	0.879541	0.828592	0.0509482		1338	0.860777	0.809963	0.0508146
1339	0.920473	0.85804	0.0624332		1339	0.916867	0.836605	0.0802618
1340	0.906584	0.842481	0.0641026		1340	0.90832	0.849826	0.0584936
1341	0.865585	0.838675	0.0269097		1341	0.865585	0.838675	0.0269097
1342	0.900908	0.819845	0.081063		1342	0.900908	0.819845	0.081063
1343	0.92261	0.843015	0.079594		1343	0.92261	0.843015	0.079594
1344	0.892895	0.857505	0.03539		1344	0.892895	0.857505	0.03539
1345	0.874733	0.815371	0.0593616		1345	0.84395	0.794538	0.0494124
1346	0.899573	0.851696	0.0478766		1346	0.871862	0.825521	0.0463408
1347	0.863649	0.855035	0.00861378		1347	0.825254	0.824052	0.00120192
1348	0.919805	0.863582	0.0562233		1348	0.907919	0.850093	0.0578259
1349	0.908654	0.846221	0.0624332		1349	0.908654	0.846221	0.0624332
1350	0.918937	0.850494	0.0684428		1350	0.892361	0.823184	0.0691774
1351	0.932692	0.817107	0.115585		1351	0.904981	0.794137	0.110844
1352	0.864316	0.834602	0.0297142		1352	0.864316	0.834602	0.0297142
1353	0.953259	0.857772	0.0954861		1353	0.938168	0.85223	0.0859375
1354	0.884682	0.830061	0.0546207		1354	0.859842	0.838742	0.0211004
1355	0.881076	0.853766	0.0273104		1355	0.881076	0.853766	0.0273104
1356	0.875801	0.861579	0.0142228		1356	0.84769	0.84188	0.00580929
1357	0.901709	0.851963	0.0497463		1357	0.901709	0.851963	0.0497463
1358	0.898371	0.869391	0.0289797		1358	0.86031	0.856838	0.00347222
1359	0.884949	0.841947	0.0430021		1359	0.884949	0.841947	0.0430021
1360	0.825521	0.78953	0.0359909		1360	0.825521	0.78953	0.0359909
1361	0.896368	0.834335	0.0620326		1361	0.896368	0.834335	0.0620326
1362	0.909589	0.832732	0.0768563		1362	0.880943	0.811899	0.0690438
1363	0.862113	0.793069	0.0690438		1363	0.845353	0.820312	0.0250401
1364	0.889824	0.855369	0.0344551		1364	0.872997	0.843817	0.02918
1365	0.921541	0.85804	0.0635016		1365	0.902043	0.854634	0.0474092
1366	0.911926	0.837139	0.0747863		1366	0.911926	0.837139	0.0747863
1367	0.896635	0.830462	0.0661725		1367	0.896635	0.830462	0.0661725
1368	0.865118	0.850628	0.0144899		1368	0.865118	0.850628	0.0144899
1369	0.952257	0.822382	0.129874		1369	0.943243	0.799613	0.14363
1370	0.920206	0.880409	0.039797		1370	0.910857	0.865718	0.0451389
1371	0.924012	0.87313	0.0508814		1371	0.924346	0.86051	0.0638355
1372	0.891293	0.832465	0.0588275		1372	0.891293	0.832465	0.0588275
1373	0.880743	0.822917	0.0578259		1373	0.882011	0.840745	0.041266
1374	0.891827	0.844151	0.0476763		1374	0.88929	0.841146	0.0481437
1375	0.873064	0.809295	0.0637687		1375	0.873064	0.809295	0.0637687
1376	0.906784	0.867655	0.0391293		1376	0.906784	0.867655	0.0391293
1377	0.919471	0.825254	0.0942174		1377	0.908721	0.834402	0.0743189
1378	0.90812	0.862847	0.0452724		1378	0.872196	0.848024	0.024172
1379	0.873798	0.817975	0.0558226		1379	0.873798	0.817975	0.0558226
1380	0.894565	0.864583	0.0299813		1380	0.884348	0.857238	0.02711
1381	0.899172	0.857639	0.0415331		1381	0.899172	0.857639	0.0415331
1382	0.897636	0.834602	0.0630342		1382	0.859375	0.805422	0.053953
1383	0.890491	0.796808	0.0936832		1383	0.870994	0.779046	0.0919471
1384	0.879006	0.862179	0.0168269		1384	0.869992	0.850427	0.0195646
1385	0.909923	0.859709	0.0502137		1385	0.877471	0.836138	0.0413328
1386	0.892161	0.811231	0.0809295		1386	0.892161	0.811231	0.0809295
1387	0.869057	0.854167	0.0148905		1387	0.861712	0.83774	0.0239717
1388	0.921007	0.855903	0.0651042		1388	0.879207	0.828459	0.0507479
1389	0.882212	0.863649	0.018563		1389	0.867054	0.83527	0.0317842
1390	0.905048	0.861445	0.0436031		1390	0.905048	0.861445	0.0436031
1391	0.920807	0.856504	0.0643029		1391	0.894631	0.837874	0.0567575
1392	0.905449	0.840077	0.0653713		1392	0.907986	0.822449	0.0855369
1393	0.939436	0.811832	0.127604		1393	0.934095	0.806624	0.127471
1394	0.909121	0.85844	0.0506811		1394	0.887353	0.853365	0.0339877
1395	0.850294	0.842548	0.00774573		1395	0.813435	0.825988	-0.0125534
1396	0.895499	0.86899	0.0265091		1396	0.895499	0.86899	0.0265091
1397	0.87273	0.840077	0.0326522		1397	0.833801	0.810697	0.0231036
1398	0.882612	0.82926	0.053352		1398	0.880142	0.827925	0.0522169
1399	0.938902	0.862046	0.0768563		1399	0.929621	0.843149	0.0864717
1400	0.883146	0.809295	0.0738515		1400	0.883146	0.809295	0.0738515
1401	0.855569	0.847022	0.00854701		1401	0.843884	0.83774	0.00614316
1402	0.844818	0.831197	0.0136218		1402	0.768964	0.784789	-0.0158253
1403	0.947917	0.849826	0.0980903		1403	0.913595	0.841814	0.0717815
1404	0.874533	0.830061	0.0444712		1404	0.874533	0.830061	0.0444712
1405	0.898104	0.84789	0.0502137		1405	0.86051	0.845152	0.0153579
1406	0.842548	0.841346	0.00120192		1406	0.842548	0.841346	0.00120192
1407	0.890825	0.830195	0.0606303		1407	0.892762	0.821715	0.071047
1408	0.894498	0.868389	0.0261084		1408	0.854834	0.793803	0.061031
1409	0.912727	0.819845	0.0928819		1409	0.891092	0.794137	0.0969551
1410	0.871327	0.848958	0.0223691		1410	0.840678	0.827925	0.0127537
1411	0.916867	0.834869	0.0819979		1411	0.859842	0.836672	0.0231704
1412	0.873331	0.847289	0.0260417		1412	0.862246	0.832198	0.0300481
1413	0.890291	0.87727	0.0130208		1413	0.890024	0.869525	0.0204995
1414	0.911792	0.86899	0.0428018		1414	0.901309	0.857772	0.0435363
1415	0.884615	0.829995	0.0546207		1415	0.884615	0.829995	0.0546207
1416	0.904113	0.838608	0.0655048		1416	0.904113	0.838608	0.0655048
1417	0.901242	0.856036	0.0452057		1417	0.877337	0.850694	0.0266426
1418	0.91226	0.845954	0.0663061		1418	0.886351	0.842748	0.0436031
1419	0.902511	0.83774	0.0647703		1419	0.865919	0.85597	0.00994925
1420	0.88141	0.839543	0.041867		1420	0.888755	0.82305	0.0657051
1421	0.888088	0.794738	0.0933494		1421	0.888088	0.794738	0.0933494
1422	0.870593	0.859175	0.0114183		1422	0.84976	0.833333	0.0164263
1423	0.880275	0.848758	0.0315171		1423	0.880275	0.848758	0.0315171
1424	0.895967	0.836071	0.0598958		1424	0.895967	0.836071	0.0598958
1425	0.876068	0.780048	0.0960203		1425	0.876068	0.780048	0.0960203
1426	0.896768	0.834201	0.0625668		1426	0.896768	0.834201	0.0625668
1427	0.877204	0.82265	0.054554		1427	0.877204	0.82265	0.054554
1428	0.907519	0.854834	0.0526843		1428	0.907519	0.854834	0.0526843
1429	0.916934	0.855702	0.0612313		1429	0.916934	0.855702	0.0612313
1430	0.868857	0.868056	0.000801282		1430	0.863448	0.858106	0.00534188
1431	0.91266	0.840812	0.0718483		1431	0.87934	0.82058	0.0587607
1432	0.825521	0.811165	0.0143563		1432	0.826522	0.802818	0.0237046
1433	0.90852	0.861245	0.0472756		1433	0.878606	0.840812	0.0377938
1434	0.886619	0.843082	0.0435363		1434	0.882612	0.830729	0.051883
1435	0.899506	0.826656	0.0728499		1435	0.90024	0.814169	0.086071
1436	0.873064	0.865118	0.00794605		1436	0.856838	0.838742	0.0180956
1437	0.854567	0.802217	0.0523504		1437	0.773905	0.695312	0.0785924
1438	0.911191	0.853432	0.0577591		1438	0.911191	0.853432	0.0577591
1439	0.889423	0.864249	0.0251736		1439	0.883213	0.832198	0.051015
1440	0.919605	0.837807	0.0817975		1440	0.919605	0.837807	0.0817975
1441	0.849693	0.789597	0.0600962		1441	0.844551	0.773838	0.0707131
1442	0.909322	0.861846	0.047476		1442	0.907185	0.855168	0.0520166
1443	0.885083	0.84188	0.0432025		1443	0.856838	0.841947	0.0148905
1444	0.87066	0.84769	0.0229701		1444	0.87066	0.84769	0.0229701
1445	0.913729	0.852564	0.0611645		1445	0.913729	0.852564	0.0611645
1446	0.816573	0.800347	0.016226		1446	0.81891	0.727898	0.0910123
1447	0.948718	0.791466	0.157252		1447	0.948718	0.791466	0.157252
1448	0.934629	0.858841	0.0757879		1448	0.931157	0.848691	0.0824653
1449	0.887487	0.850361	0.0371261		1449	0.887487	0.850361	0.0371261
1450	0.873531	0.855636	0.0178953		1450	0.873531	0.855636	0.0178953
1451	0.940638	0.843216	0.0974225		1451	0.930355	0.845152	0.085203
1452	0.940772	0.806157	0.134615		1452	0.929621	0.814036	0.115585
1453	0.894565	0.878405	0.0161592		1453	0.850027	0.828192	0.0218349
1454	0.89196	0.812634	0.0793269		1454	0.89196	0.812634	0.0793269
1455	0.92054	0.846621	0.0739183		1455	0.917268	0.824185	0.0930823
1456	0.874666	0.798945	0.0757212		1456	0.874666	0.798945	0.0757212
1457	0.904714	0.821514	0.0831998		1457	0.8961	0.818977	0.0771234
1458	0.865785	0.803085	0.0627003		1458	0.852364	0.832065	0.0202991
1459	0.925681	0.759081	0.1666		1459	0.928953	0.777577	0.151376
1460	0.925881	0.864183	0.0616987		1460	0.905315	0.853098	0.0522169
1461	0.918269	0.805823	0.112447		1461	0.905048	0.79554	0.109509
1462	0.915665	0.837874	0.0777911		1462	0.908053	0.8336	0.0744525
1463	0.938301	0.808827	0.129474		1463	0.93316	0.819378	0.113782
1464	0.903178	0.829794	0.0733841		1464	0.876335	0.836338	0.0399973
1465	0.879006	0.85183	0.0271768		1465	0.879006	0.85183	0.0271768
1466	0.863782	0.861378	0.00240385		1466	0.852631	0.847289	0.00534188
1467	0.909856	0.829794	0.0800614		1467	0.909856	0.829794	0.0800614
1468	0.884215	0.865986	0.0182292		1468	0.870459	0.842348	0.0281116
1469	0.881477	0.794872	0.0866052		1469	0.878739	0.801883	0.0768563
1470	0.867722	0.838074	0.0296474		1470	0.867722	0.838074	0.0296474
1471	0.943109	0.874332	0.0687767		1471	0.889423	0.851295	0.0381277
1472	0.907919	0.859241	0.0486779		1472	0.857305	0.832599	0.0247062
1473	0.904046	0.871661	0.0323851		1473	0.867521	0.830596	0.0369257
1474	0.881277	0.850828	0.0304487		1474	0.881277	0.850828	0.0304487
1475	0.897169	0.838275	0.0588942		1475	0.879274	0.81437	0.0649038
1476	0.900908	0.844685	0.0562233		1476	0.900908	0.844685	0.0562233
1477	0.919071	0.847756	0.0713141		1477	0.906584	0.837407	0.0691774
1478	0.885283	0.794071	0.0912126		1478	0.882612	0.789129	0.0934829
1479	0.811231	0.816239	-0.00500801		1479	0.767161	0.829527	-0.0623665
1480	0.895633	0.838141	0.057492		1480	0.889356	0.8334	0.0559562
1481	0.931691	0.857038	0.0746528		1481	0.915932	0.830262	0.0856704
1482	0.844618	0.822249	0.0223691		1482	0.812366	0.798745	0.0136218
1483	0.943843	0.815572	0.128272		1483	0.927217	0.851696	0.0755208
1484	0.92715	0.797142	0.130008		1484	0.924279	0.799412	0.124866
1485	0.866119	0.826522	0.0395967		1485	0.856437	0.824452	0.0319845
1486	0.914797	0.856838	0.0579594		1486	0.90418	0.843817	0.0603632
1487	0.92902	0.850694	0.0783253		1487	0.909255	0.842882	0.0663729
1488	0.929354	0.84355	0.085804		1488	0.933226	0.8334	0.0998264
1489	0.898304	0.835871	0.0624332		1489	0.857305	0.804821	0.052484
1490	0.838074	0.799613	0.0384615		1490	0.871862	0.833801	0.0380609
1491	0.936432	0.848892	0.0875401		1491	0.921875	0.840678	0.0811966
1492	0.913595	0.858173	0.055422		1492	0.913595	0.858173	0.055422
1493	0.93937	0.858106	0.0812634		1493	0.936031	0.851562	0.0844685
1494	0.877003	0.82098	0.056023		1494	0.895032	0.844752	0.0502804
1495	0.961271	0.836138	0.125134		1495	0.933694	0.811765	0.121928
1496	0.918803	0.860377	0.0584268		1496	0.888555	0.833333	0.0552217
1497	0.867922	0.797209	0.0707131		1497	0.867922	0.797209	0.0707131
1498	0.908654	0.859241	0.0494124		1498	0.894231	0.834535	0.0596955
1499	0.892228	0.85844	0.0337874		1499	0.853365	0.830863	0.0225027
1500	0.879207	0.849493	0.0297142		1500	0.860443	0.844151	0.0162927
1501	0.870526	0.84602	0.0245059		1501	0.870526	0.84602	0.0245059
1502	0.886886	0.859241	0.0276442		1502	0.886886	0.859241	0.0276442
1503	0.89777	0.861512	0.036258		1503	0.858774	0.838675	0.0200988
1504	0.914463	0.796608	0.117855		1504	0.899907	0.777043	0.122863
1505	0.856237	0.803352	0.0528846		1505	0.845419	0.786659	0.0587607
1506	0.879941	0.849359	0.0305823		1506	0.879941	0.849359	0.0305823
1507	0.908454	0.825387	0.0830662		1507	0.908454	0.825387	0.0830662
1508	0.932158	0.857505	0.0746528		1508	0.928218	0.835871	0.0923478
1509	0.869257	0.828259	0.0409989		1509	0.843616	0.811098	0.0325187
1510	0.873064	0.816774	0.0562901		1510	0.847222	0.807292	0.0399306
1511	0.883948	0.860577	0.0233707		1511	0.896368	0.857305	0.0390625
1512	0.882946	0.846955	0.0359909		1512	0.882946	0.846955	0.0359909
1513	0.914931	0.872329	0.0426015		1513	0.902911	0.852497	0.050414
1514	0.930088	0.870326	0.0597623		1514	0.887487	0.83133	0.0561565
1515	0.917401	0.840411	0.0769899		1515	0.905515	0.82679	0.078726
1516	0.903312	0.857038	0.046274		1516	0.890091	0.842081	0.0480101
1517	0.91019	0.857706	0.052484		1517	0.906651	0.840144	0.0665064
1518	0.940572	0.876202	0.0643697		1518	0.916266	0.854033	0.0622329
1519	0.925013	0.836672	0.0883413		1519	0.925013	0.836672	0.0883413
1520	0.899439	0.846154	0.0532853		1520	0.892628	0.803552	0.0890759
1521	0.883213	0.810163	0.0730502		1521	0.883213	0.810163	0.0730502
1522	0.90625	0.858373	0.0478766		1522	0.910924	0.844885	0.066039
1523	0.882679	0.82886	0.0538194		1523	0.882679	0.82886	0.0538194
1524	0.912861	0.811498	0.101362		1524	0.898504	0.829327	0.0691774
1525	0.930355	0.845152	0.085203		1525	0.911859	0.851562	0.0602965
1526	0.927951	0.833267	0.0946848		1526	0.879407	0.835604	0.0438034
1527	0.916667	0.863114	0.0535524		1527	0.901108	0.85223	0.0488782
1528	0.940304	0.854367	0.0859375		1528	0.939637	0.855101	0.0845353
1529	0.798745	0.808293	-0.00954861		1529	0.837874	0.803886	0.0339877
1530	0.873197	0.808293	0.0649038		1530	0.852431	0.790732	0.0616987
1531	0.899372	0.802951	0.0964209		1531	0.918336	0.828259	0.0900775
1532	0.962941	0.825187	0.137754		1532	0.930889	0.831397	0.0994925
1533	0.838876	0.809295	0.0295807		1533	0.838876	0.809295	0.0295807
1534	0.901442	0.832866	0.0685764		1534	0.867054	0.806624	0.06043
1535	0.927684	0.878205	0.0494792		1535	0.915331	0.858373	0.0569578
1536	0.867588	0.852965	0.0146234		1536	0.856571	0.838876	0.017695
1537	0.943176	0.870994	0.0721822		1537	0.927417	0.849159	0.0782585
1538	0.898905	0.809161	0.0897436		1538	0.898905	0.809161	0.0897436
1539	0.868924	0.836538	0.0323851		1539	0.868924	0.836538	0.0323851
1540	0.947917	0.865184	0.0827324		1540	0.925614	0.849025	0.0765892
1541	0.830462	0.809295	0.0211672		1541	0.830462	0.809295	0.0211672
1542	0.895166	0.847957	0.0472089		1542	0.895166	0.847957	0.0472089
1543	0.849493	0.794338	0.0551549		1543	0.849493	0.794338	0.0551549
1544	0.897837	0.86859	0.0292468		1544	0.895566	0.851896	0.0436699
1545	0.844885	0.799279	0.0456063		1545	0.844885	0.799279	0.0456063
1546	0.84188	0.819177	0.022703		1546	0.831063	0.821648	0.00941506
1547	0.905716	0.852497	0.0532185		1547	0.909522	0.840478	0.0690438
1548	0.821848	0.852831	-0.0309829		1548	0.821848	0.852831	-0.0309829
1549	0.880275	0.821982	0.0582933		1549	0.8748	0.811432	0.0633681
1550	0.889623	0.855502	0.0341213		1550	0.874265	0.834602	0.0396635
1551	0.893029	0.821648	0.0713809		1551	0.893029	0.821648	0.0713809
1552	0.921074	0.858574	0.0625		1552	0.909054	0.863381	0.0456731
1553	0.886752	0.846287	0.0404647		1553	0.886752	0.846287	0.0404647
1554	0.924412	0.835069	0.0893429		1554	0.903579	0.812033	0.0915465
1555	0.908387	0.804354	0.104033		1555	0.908387	0.804354	0.104033
1556	0.949853	0.803953	0.1459		1556	0.931624	0.792201	0.139423
1557	0.904981	0.813835	0.0911458		1557	0.892294	0.795005	0.097289
1558	0.93523	0.854367	0.0808627		1558	0.910123	0.845152	0.0649706
1559	0.85844	0.82906	0.0293803		1559	0.833868	0.809428	0.0244391
1560	0.92114	0.842415	0.078726		1560	0.905382	0.816573	0.0888088
1561	0.847756	0.842147	0.00560897		1561	0.847756	0.842147	0.00560897
1562	0.956263	0.816373	0.13989		1562	0.937233	0.777711	0.159522
1563	0.851963	0.821848	0.0301149		1563	0.819444	0.826189	-0.00674412
1564	0.909655	0.844017	0.0656384		1564	0.891426	0.830061	0.0613649
1565	0.865184	0.851763	0.0134215		1565	0.865184	0.851763	0.0134215
1566	0.859108	0.831464	0.0276442		1566	0.859108	0.831464	0.0276442
1567	0.858307	0.843483	0.0148237		1567	0.858307	0.843483	0.0148237
1568	0.877804	0.808226	0.069578		1568	0.884215	0.836739	0.047476
1569	0.917468	0.850494	0.0669738		1569	0.877738	0.823384	0.0543536
1570	0.879874	0.846087	0.0337874		1570	0.875267	0.824653	0.0506143
1571	0.870459	0.842615	0.0278446		1571	0.870459	0.842615	0.0278446
1572	0.909589	0.849025	0.0605636		1572	0.909054	0.849626	0.0594284
1573	0.832799	0.82926	0.003539		1573	0.832799	0.82926	0.003539
1574	0.866854	0.854167	0.012687		1574	0.879006	0.858908	0.0200988
1575	0.865518	0.805756	0.0597623		1575	0.817308	0.784655	0.0326522
1576	0.897837	0.824119	0.0737179		1576	0.897837	0.824119	0.0737179
1577	0.891426	0.807626	0.0838007		1577	0.886952	0.787059	0.0998932
1578	0.889423	0.840745	0.0486779		1578	0.889423	0.840745	0.0486779
1579	0.861445	0.842548	0.0188969		1579	0.861445	0.842548	0.0188969
1580	0.919071	0.83567	0.0834001		1580	0.903713	0.830863	0.0728499
1581	0.927484	0.881944	0.0455395		1581	0.906116	0.868256	0.0378606
1582	0.833267	0.837407	-0.00413996		1582	0.833267	0.837407	-0.00413996
1583	0.888555	0.84996	0.0385951		1583	0.884882	0.824319	0.0605636
1584	0.892228	0.849025	0.0432025		1584	0.886886	0.839009	0.0478766
1585	0.93336	0.819511	0.113849		1585	0.93336	0.819511	0.113849
1586	0.930622	0.850227	0.0803953		1586	0.930622	0.850227	0.0803953
1587	0.840478	0.78519	0.0552885		1587	0.861245	0.822583	0.0386619
1588	0.922543	0.858574	0.063969		1588	0.907051	0.848624	0.0584268
1589	0.893162	0.862981	0.0301816		1589	0.857839	0.830996	0.0268429
1590	0.876603	0.867388	0.00921474		1590	0.846221	0.850427	-0.00420673
1591	0.87273	0.803819	0.0689103		1591	0.794671	0.763288	0.0313835
1592	0.924412	0.855101	0.0693109		1592	0.924412	0.855101	0.0693109
1593	0.865318	0.823317	0.0420005		1593	0.832532	0.826456	0.00607639
1594	0.890091	0.843216	0.046875		1594	0.866653	0.817308	0.0493456
1595	0.823184	0.844885	-0.0217014		1595	0.823184	0.844885	-0.0217014
1596	0.895366	0.832332	0.0630342		1596	0.895366	0.832332	0.0630342
1597	0.909789	0.851295	0.0584936		1597	0.898037	0.809762	0.0882746
1598	0.879006	0.761084	0.117922		1598	0.893496	0.789597	0.1039
1599	0.911993	0.833801	0.0781918		1599	0.898638	0.824052	0.074586
1600	0.893563	0.834869	0.0586939		1600	0.893563	0.834869	0.0586939
1601	0.912393	0.844952	0.0674412		1601	0.906384	0.824452	0.0819311
1602	0.908587	0.863515	0.0450721		1602	0.886285	0.847155	0.0391293
1603	0.851496	0.751335	0.10016		1603	0.851496	0.751335	0.10016
1604	0.888221	0.843283	0.0449386		1604	0.852965	0.8127	0.0402644
1605	0.870927	0.826923	0.0440037		1605	0.870927	0.826923	0.0440037
1606	0.903045	0.850494	0.0525507		1606	0.86465	0.810764	0.0538862
1607	0.829594	0.778846	0.0507479		1607	0.816173	0.776042	0.0401309
1608	0.907519	0.830061	0.0774573		1608	0.907519	0.830061	0.0774573
1609	0.86445	0.844217	0.0202324		1609	0.86445	0.844217	0.0202324
1610	0.859976	0.773972	0.0860043		1610	0.845419	0.756277	0.0891426
1611	0.915532	0.864784	0.0507479		1611	0.904247	0.852764	0.0514824
1612	0.899239	0.881544	0.017695		1612	0.870593	0.848224	0.0223691
1613	0.93129	0.85637	0.0749199		1613	0.910323	0.846755	0.0635684
1614	0.916333	0.867254	0.0490785		1614	0.898571	0.859909	0.0386619
1615	0.909989	0.813635	0.0963542		1615	0.934629	0.804487	0.130142
1616	0.861512	0.816506	0.0450053		1616	0.856771	0.801749	0.0550214
1617	0.895299	0.86485	0.0304487		1617	0.891493	0.848624	0.0428686
1618	0.918536	0.879274	0.0392628		1618	0.885817	0.857572	0.0282452
1619	0.940905	0.785657	0.155248		1619	0.898304	0.83113	0.0671741
1620	0.907118	0.838074	0.0690438		1620	0.898304	0.831931	0.0663729
1621	0.910524	0.825654	0.0848691		1621	0.885016	0.816974	0.0680422
1622	0.914931	0.831197	0.083734		1622	0.885684	0.856237	0.0294471
1623	0.9164	0.828259	0.088141		1623	0.874332	0.809295	0.0650374
1624	0.888288	0.863849	0.0244391		1624	0.854367	0.808827	0.0455395
1625	0.899639	0.816306	0.0833333		1625	0.899639	0.816306	0.0833333
1626	0.886285	0.816506	0.0697783		1626	0.886285	0.816506	0.0697783
1627	0.877804	0.859041	0.0187634		1627	0.856303	0.852497	0.00380609
1628	0.902244	0.83527	0.0669738		1628	0.895767	0.811899	0.0838675
1629	0.899706	0.856838	0.0428686		1629	0.899706	0.856838	0.0428686
1630	0.924546	0.878739	0.0458066		1630	0.907986	0.869792	0.0381944
1631	0.904447	0.880342	0.0241052		1631	0.883413	0.852431	0.0309829
1632	0.89777	0.866987	0.0307826		1632	0.886151	0.845486	0.0406651
1633	0.912527	0.825921	0.0866052		1633	0.901042	0.824319	0.0767228
1634	0.842481	0.806424	0.0360577		1634	0.848558	0.823518	0.0250401
1635	0.884348	0.865652	0.0186966		1635	0.891894	0.853699	0.0381944
1636	0.878539	0.803085	0.0754541		1636	0.878539	0.803085	0.0754541
1637	0.849159	0.781717	0.0674412		1637	0.832532	0.741253	0.0912794
1638	0.863582	0.794404	0.0691774		1638	0.845486	0.809829	0.0356571
1639	0.915865	0.850628	0.0652377		1639	0.911725	0.819645	0.0920807
1640	0.891426	0.865118	0.0263088		1640	0.858707	0.838809	0.0198985
1641	0.892762	0.83567	0.0570913		1641	0.892762	0.83567	0.0570913
1642	0.908787	0.827457	0.0813301		1642	0.886485	0.827123	0.0593616
1643	0.896234	0.859642	0.0365919		1643	0.887553	0.855769	0.0317842
1644	0.9164	0.839476	0.0769231		1644	0.898304	0.826723	0.0715812
1645	0.894832	0.867922	0.0269097		1645	0.89196	0.85637	0.0355903
1646	0.857906	0.826522	0.0313835		1646	0.857906	0.826522	0.0313835
1647	0.893563	0.802618	0.0909455		1647	0.893563	0.802618	0.0909455
1648	0.911859	0.856036	0.0558226		1648	0.838876	0.801349	0.0375267
1649	0.91246	0.856237	0.0562233		1649	0.899773	0.848224	0.0515491
1650	0.900641	0.809428	0.0912126		1650	0.900775	0.834068	0.0667067
1651	0.911859	0.86238	0.0494792		1651	0.882479	0.854367	0.0281116
1652	0.892695	0.862914	0.029781		1652	0.88535	0.852764	0.0325855
1653	0.907185	0.817708	0.0894765		1653	0.907185	0.817708	0.0894765
1654	0.895967	0.797676	0.0982906		1654	0.895967	0.797676	0.0982906
1655	0.900975	0.858307	0.0426683		1655	0.903045	0.842949	0.0600962
1656	0.904247	0.844551	0.0596955		1656	0.904247	0.844551	0.0596955
1657	0.902778	0.855235	0.0475427		1657	0.888488	0.832265	0.0562233
1658	0.88555	0.861712	0.0238381		1658	0.88555	0.861712	0.0238381
1659	0.786792	0.78973	-0.00293803		1659	0.786792	0.78973	-0.00293803
1660	0.905716	0.846888	0.0588275		1660	0.895032	0.837674	0.0573584
1661	0.891293	0.801215	0.0900775		1661	0.891293	0.801215	0.0900775
1662	0.859976	0.87086	-0.0108841		1662	0.790131	0.832465	-0.0423344
1663	0.860443	0.833534	0.0269097		1663	0.860443	0.833534	0.0269097
1664	0.897569	0.846554	0.051015		1664	0.898371	0.840411	0.0579594
1665	0.870927	0.833133	0.0377938		1665	0.870927	0.833133	0.0377938
1666	0.889356	0.838742	0.0506143		1666	0.853632	0.789597	0.0640358
1667	0.861512	0.835069	0.0264423		1667	0.861512	0.835069	0.0264423
1668	0.873598	0.808894	0.0647035		1668	0.873598	0.808894	0.0647035
1669	0.898037	0.822983	0.0750534		1669	0.898037	0.822983	0.0750534
1670	0.906517	0.861378	0.0451389		1670	0.888622	0.840478	0.0481437
1671	0.951055	0.836472	0.114583		1671	0.951055	0.836472	0.114583
1672	0.898104	0.840144	0.0579594		1672	0.848424	0.83774	0.0106838
1673	0.854501	0.84769	0.0068109		1673	0.854501	0.84769	0.0068109
1674	0.855435	0.836205	0.0192308		1674	0.874933	0.843483	0.0314503
1675	0.892361	0.803285	0.0890759		1675	0.908587	0.844885	0.0637019
1676	0.914129	0.837206	0.0769231		1676	0.914129	0.837206	0.0769231
1677	0.863715	0.819378	0.0443376		1677	0.865986	0.807893	0.0580929
1678	0.88308	0.842949	0.0401309		1678	0.859442	0.828192	0.03125
1679	0.944444	0.864316	0.0801282		1679	0.920673	0.861779	0.0588942
1680	0.877804	0.823317	0.0544872		1680	0.877804	0.823317	0.0544872
1681	0.906784	0.861645	0.0451389		1681	0.906784	0.861645	0.0451389
1682	0.942775	0.864116	0.0786592		1682	0.908787	0.847623	0.0611645
1683	0.890091	0.83567	0.0544204		1683	0.860644	0.837941	0.022703
1684	0.871261	0.819578	0.0516827		1684	0.871261	0.819578	0.0516827
1685	0.866854	0.844017	0.0228365		1685	0.844284	0.828459	0.0158253
1686	0.923745	0.846955	0.0767895		1686	0.911191	0.824786	0.0864049
1687	0.895032	0.852898	0.0421341		1687	0.895032	0.852898	0.0421341
1688	0.878539	0.826456	0.0520833		1688	0.869124	0.801282	0.0678419
1689	0.903713	0.8541	0.0496127		1689	0.903713	0.8541	0.0496127
1690	0.933494	0.87727	0.0562233		1690	0.907385	0.857038	0.0503472
1691	0.897169	0.863982	0.0331864		1691	0.88515	0.848291	0.036859
1692	0.932826	0.831263	0.101562		1692	0.918803	0.787126	0.131677
1693	0.928619	0.86258	0.066039		1693	0.919939	0.840946	0.0789931
1694	0.894965	0.85637	0.0385951		1694	0.847756	0.830929	0.0168269
1695	0.94184	0.865451	0.0763889		1695	0.927217	0.844217	0.0829995
1696	0.875801	0.852631	0.0231704		1696	0.873798	0.836739	0.0370593
1697	0.890091	0.854033	0.0360577		1697	0.871928	0.823918	0.0480101
1698	0.916132	0.823918	0.0922142		1698	0.914196	0.80629	0.107906
1699	0.877137	0.864517	0.0126202		1699	0.877137	0.864517	0.0126202
1700	0.901175	0.800347	0.100828		1700	0.901175	0.800347	0.100828
1701	0.889356	0.851763	0.0375935		1701	0.857238	0.835003	0.0222356
1702	0.873331	0.82098	0.0523504		1702	0.858574	0.829928	0.0286458
1703	0.893162	0.831731	0.0614316		1703	0.893162	0.831731	0.0614316
1704	0.881811	0.844351	0.0374599		1704	0.879874	0.861111	0.0187634
1705	0.875	0.867722	0.00727831		1705	0.846955	0.849893	-0.00293803
1706	0.907452	0.853766	0.0536859		1706	0.89984	0.837473	0.0623665
1707	0.962607	0.869591	0.0930155		1707	0.959535	0.834936	0.124599
1708	0.888355	0.853165	0.0351896		1708	0.880475	0.855302	0.0251736
1709	0.883547	0.86278	0.0207666		1709	0.870726	0.84976	0.0209669
1710	0.917869	0.788862	0.129006		1710	0.89383	0.788194	0.105636
1711	0.87894	0.854501	0.0244391		1711	0.856637	0.817909	0.0387286
1712	0.883146	0.845419	0.037727		1712	0.872062	0.844084	0.0279781
1713	0.883413	0.848691	0.0347222		1713	0.877537	0.836605	0.0409322
1714	0.843283	0.819712	0.023571		1714	0.843283	0.819712	0.023571
1715	0.934095	0.863181	0.0709135		1715	0.916934	0.834468	0.0824653
1716	0.862981	0.84188	0.0211004		1716	0.862981	0.84188	0.0211004
1717	0.906384	0.82098	0.0854033		1717	0.91453	0.813769	0.100761
1718	0.879006	0.808226	0.0707799		1718	0.879006	0.808226	0.0707799
1719	0.911458	0.867388	0.0440705		1719	0.885016	0.839143	0.0458734
1720	0.847155	0.858841	-0.0116854		1720	0.82926	0.842415	-0.0131544
1721	0.930222	0.841413	0.0888088		1721	0.911058	0.834001	0.0770566
1722	0.903312	0.868122	0.0351896		1722	0.828993	0.812033	0.0169605
1723	0.902511	0.837473	0.0650374		1723	0.903379	0.811365	0.0920139
1724	0.902778	0.856437	0.0463408		1724	0.888221	0.803486	0.0847356
1725	0.901242	0.796408	0.104834		1725	0.873064	0.77484	0.0982238
1726	0.892228	0.861378	0.0308494		1726	0.884482	0.839744	0.0447382
1727	0.903446	0.845219	0.0582265		1727	0.893296	0.820513	0.0727831
1728	0.925681	0.826122	0.0995593		1728	0.8957	0.796274	0.0994257
1729	0.877938	0.847089	0.0308494		1729	0.848691	0.825988	0.022703
1730	0.899439	0.856237	0.0432025		1730	0.897169	0.850361	0.0468082
1731	0.875601	0.857038	0.018563		1731	0.859842	0.821581	0.0382612
1732	0.904113	0.858507	0.0456063		1732	0.918269	0.858373	0.0598958
1733	0.930956	0.865919	0.0650374		1733	0.916867	0.854901	0.0619658
1734	0.887019	0.857238	0.029781		1734	0.862513	0.845486	0.0170272
1735	0.950454	0.874332	0.0761218		1735	0.938568	0.86278	0.0757879
1736	0.867121	0.873865	-0.00674412		1736	0.867121	0.873865	-0.00674412
1737	0.951522	0.810964	0.140558		1737	0.951522	0.810964	0.140558
1738	0.897837	0.85804	0.039797		1738	0.897837	0.85804	0.039797
1739	0.934228	0.871127	0.063101		1739	0.888221	0.850694	0.0375267
1740	0.885417	0.86445	0.0209669		1740	0.896368	0.856036	0.0403312
1741	0.879674	0.851162	0.0285123		1741	0.875534	0.836205	0.0393296
1742	0.937099	0.822382	0.114717		1742	0.9164	0.809896	0.106504
1743	0.893296	0.845019	0.0482772		1743	0.881477	0.842348	0.0391293
1744	0.83941	0.816774	0.0226362		1744	0.819444	0.809295	0.0101496
1745	0.930889	0.851763	0.0791266		1745	0.913662	0.843015	0.0706464
1746	0.828192	0.827457	0.000734509		1746	0.828192	0.827457	0.000734509
1747	0.909322	0.852163	0.0571581		1747	0.905983	0.836538	0.0694444
1748	0.921007	0.864517	0.0564904		1748	0.880809	0.849693	0.0311165
1749	0.930355	0.876469	0.0538862		1749	0.900708	0.848424	0.0522837
1750	0.948584	0.823985	0.124599		1750	0.948584	0.823985	0.124599
1751	0.855502	0.85597	-0.000467415		1751	0.823451	0.801683	0.0217682
1752	0.893496	0.834335	0.0591613		1752	0.841747	0.843349	-0.00160256
1753	0.935764	0.82926	0.106504		1753	0.935764	0.82926	0.106504
1754	0.93109	0.848892	0.0821982		1754	0.925815	0.844217	0.0815972
1755	0.886218	0.804621	0.0815972		1755	0.886218	0.804621	0.0815972
1756	0.940304	0.875334	0.0649706		1756	0.88969	0.829928	0.0597623
1757	0.916867	0.859375	0.057492		1757	0.913996	0.839209	0.0747863
1758	0.877337	0.855502	0.0218349		1758	0.877337	0.855502	0.0218349
1759	0.886886	0.845553	0.0413328		1759	0.875668	0.829794	0.0458734
1760	0.888889	0.861378	0.0275107		1760	0.878072	0.849893	0.0281784
1761	0.878005	0.835537	0.0424679		1761	0.878005	0.835537	0.0424679
1762	0.92695	0.857372	0.069578		1762	0.92321	0.825788	0.0974225
1763	0.867254	0.820513	0.0467415		1763	0.835069	0.830462	0.00460737
1764	0.923544	0.825521	0.0980235		1764	0.923745	0.826122	0.0976229
1765	0.909856	0.862847	0.0470085		1765	0.87086	0.844885	0.0259749
1766	0.935029	0.855302	0.0797276		1766	0.902778	0.82472	0.0780582
1767	0.852764	0.842882	0.00988248		1767	0.851763	0.830262	0.0215011
1768	0.843683	0.812233	0.0314503		1768	0.879407	0.863916	0.0154915
1769	0.879808	0.819311	0.0604968		1769	0.865986	0.814837	0.0511485
1770	0.84976	0.846154	0.00360577		1770	0.843683	0.844151	-0.000467415
1771	0.940037	0.848892	0.0911458		1771	0.896501	0.824653	0.0718483
1772	0.936565	0.834135	0.102431		1772	0.907853	0.822115	0.0857372
1773	0.889824	0.857038	0.0327858		1773	0.863916	0.833333	0.0305823
1774	0.916667	0.857706	0.058961		1774	0.876536	0.832666	0.0438702
1775	0.908454	0.859575	0.0488782		1775	0.87687	0.842815	0.0340545
1776	0.88929	0.84789	0.0413996		1776	0.899306	0.856704	0.0426015
1777	0.890291	0.761685	0.128606		1777	0.890291	0.761685	0.128606
1778	0.895633	0.841346	0.0542869		1778	0.872796	0.828993	0.0438034
1779	0.893897	0.844618	0.0492788		1779	0.893897	0.844618	0.0492788
1780	0.939103	0.813769	0.125334		1780	0.934896	0.794271	0.140625
1781	0.927217	0.817308	0.109909		1781	0.899372	0.783921	0.115451
1782	0.896768	0.850561	0.0462073		1782	0.873464	0.834535	0.038929
1783	0.856303	0.843817	0.0124866		1783	0.867989	0.857639	0.0103499
1784	0.904915	0.791266	0.113649		1784	0.904915	0.791266	0.113649
1785	0.910791	0.875401	0.03539		1785	0.898104	0.871261	0.0268429
1786	0.913862	0.847623	0.0662393		1786	0.913862	0.847623	0.0662393
1787	0.92074	0.85597	0.0647703		1787	0.917735	0.849626	0.068109
1788	0.881544	0.842815	0.0387286		1788	0.881544	0.842815	0.0387286
1789	0.884882	0.8539	0.0309829		1789	0.885817	0.840545	0.0452724
1790	0.871528	0.828793	0.042735		1790	0.865051	0.818309	0.0467415
1791	0.863114	0.849826	0.0132879		1791	0.816506	0.830329	-0.0138221
1792	0.911659	0.853833	0.0578259		1792	0.883747	0.835537	0.0482105
1793	0.952324	0.857305	0.0950187		1793	0.937634	0.848758	0.0888755
1794	0.919671	0.788662	0.13101		1794	0.900574	0.821381	0.0791934
1795	0.938034	0.855836	0.0821982		1795	0.930556	0.84769	0.0828659
1796	0.878606	0.858974	0.0196314		1796	0.864116	0.851229	0.0128873
1797	0.890358	0.850895	0.0394631		1797	0.884882	0.848624	0.036258
1798	0.840345	0.809295	0.0310497		1798	0.840345	0.809295	0.0310497
1799	0.88555	0.85637	0.02918		1799	0.884882	0.847356	0.0375267
1800	0.899973	0.788328	0.111645		1800	0.899973	0.788328	0.111645
1801	0.926015	0.844284	0.0817308		1801	0.917201	0.830796	0.0864049
1802	0.92695	0.848291	0.0786592		1802	0.924546	0.821915	0.102631
1803	0.903579	0.836271	0.0673077		1803	0.891693	0.861912	0.029781
1804	0.888488	0.853365	0.0351229		1804	0.861245	0.836271	0.0249733
1805	0.90812	0.819578	0.0885417		1805	0.900507	0.80235	0.0981571
1806	0.867788	0.816306	0.0514824		1806	0.867788	0.816306	0.0514824
1807	0.882946	0.861712	0.021234		1807	0.886485	0.853098	0.0333868
1808	0.869658	0.817308	0.0523504		1808	0.869658	0.817308	0.0523504
1809	0.921207	0.863849	0.0573584		1809	0.918403	0.853699	0.0647035
1810	0.906717	0.869257	0.0374599		1810	0.8961	0.855302	0.0407986
1811	0.923544	0.827524	0.0960203		1811	0.877537	0.846287	0.03125
1812	0.897169	0.865051	0.0321181		1812	0.884549	0.852831	0.0317174
1813	0.897369	0.842882	0.0544872		1813	0.865652	0.823184	0.0424679
1814	0.888755	0.828392	0.0603632		1814	0.887086	0.800948	0.0861378
1815	0.888689	0.834135	0.054554		1815	0.888689	0.834135	0.054554
1816	0.909856	0.842348	0.067508		1816	0.899506	0.839343	0.0601629
1817	0.926282	0.867521	0.0587607		1817	0.913528	0.843616	0.0699119
1818	0.890692	0.806023	0.0846688		1818	0.866119	0.767895	0.0982238
1819	0.88308	0.820379	0.0627003		1819	0.882011	0.836004	0.0460069
1820	0.900507	0.841213	0.0592949		1820	0.910791	0.829394	0.0813969
1821	0.922476	0.847423	0.0750534		1821	0.90625	0.839209	0.0670406
1822	0.917268	0.826122	0.0911458		1822	0.917268	0.826122	0.0911458
1823	0.853299	0.85016	0.00313835		1823	0.853299	0.85016	0.00313835
1824	0.91226	0.827991	0.0842682		1824	0.913061	0.822783	0.0902778
1825	0.894899	0.858774	0.0361245		1825	0.859842	0.829127	0.0307158
1826	0.936832	0.856571	0.0802618		1826	0.930288	0.838809	0.0914797
1827	0.857772	0.824987	0.0327858		1827	0.857772	0.824987	0.0327858
1828	0.847823	0.833868	0.0139557		1828	0.867254	0.849292	0.0179621
1829	0.844685	0.783053	0.0616319		1829	0.844685	0.783053	0.0616319
1830	0.860043	0.861979	-0.00193643		1830	0.839009	0.83567	0.00333868
1831	0.903112	0.836739	0.0663729		1831	0.931757	0.859575	0.0721822
1832	0.921541	0.870726	0.0508146		1832	0.911659	0.86071	0.0509482
1833	0.921875	0.873932	0.0479434		1833	0.891426	0.834135	0.0572917
1834	0.864183	0.806157	0.0580262		1834	0.864183	0.806157	0.0580262
1835	0.874399	0.828392	0.0460069		1835	0.874399	0.828392	0.0460069
1836	0.881611	0.861912	0.0196982		1836	0.866319	0.848291	0.0180288
1837	0.895099	0.833734	0.0613649		1837	0.895099	0.833734	0.0613649
1838	0.927417	0.8123	0.115118		1838	0.88929	0.790932	0.0983574
1839	0.920272	0.867521	0.0527511		1839	0.89984	0.842548	0.0572917
1840	0.929621	0.82078	0.108841		1840	0.909522	0.825654	0.0838675
1841	0.913996	0.860443	0.0535524		1841	0.907252	0.86652	0.0407318
1842	0.890892	0.815705	0.075187		1842	0.890892	0.815705	0.075187
1843	0.880008	0.805823	0.0741854		1843	0.846354	0.788528	0.0578259
1844	0.932626	0.811899	0.120726		1844	0.879741	0.786926	0.0928152
1845	0.894565	0.86859	0.0259749		1845	0.898037	0.859776	0.0382612
1846	0.839744	0.823651	0.0160924		1846	0.839744	0.823651	0.0160924
1847	0.915999	0.819111	0.0968884		1847	0.905048	0.820179	0.0848691
1848	0.895166	0.845219	0.0499466		1848	0.906985	0.852631	0.0543536
1849	0.917468	0.853098	0.0643697		1849	0.90191	0.838876	0.0630342
1850	0.835203	0.794137	0.0410657		1850	0.861645	0.834602	0.0270433
1851	0.906584	0.859909	0.0466747		1851	0.895299	0.831263	0.0640358
1852	0.89196	0.767695	0.124265		1852	0.895767	0.783787	0.111979
1853	0.906918	0.840278	0.06664		1853	0.908253	0.853966	0.0542869
1854	0.901309	0.842481	0.0588275		1854	0.874733	0.850494	0.0242388
1855	0.832131	0.822983	0.00914797		1855	0.832131	0.822983	0.00914797
1856	0.896835	0.861979	0.0348558		1856	0.886485	0.847089	0.0393964
1857	0.921474	0.836338	0.0851362		1857	0.895433	0.83133	0.0641026
1858	0.849559	0.837407	0.0121528		1858	0.849559	0.837407	0.0121528
1859	0.894765	0.837139	0.0576255		1859	0.894765	0.837139	0.0576255
1860	0.901576	0.849426	0.0521501		1860	0.895433	0.805155	0.0902778
1861	0.907385	0.838275	0.0691106		1861	0.907385	0.838275	0.0691106
1862	0.878472	0.840946	0.0375267		1862	0.85223	0.827524	0.0247062
1863	0.873264	0.85617	0.017094		1863	0.854768	0.826456	0.028312
1864	0.923745	0.866854	0.056891		1864	0.883814	0.833734	0.0500801
1865	0.859175	0.843416	0.0157585		1865	0.859175	0.843416	0.0157585
1866	0.872463	0.86031	0.0121528		1866	0.836538	0.792735	0.0438034
1867	0.892628	0.850294	0.0423344		1867	0.904581	0.850027	0.054554
1868	0.881277	0.830262	0.051015		1868	0.881277	0.830262	0.051015
1869	0.916132	0.859909	0.0562233		1869	0.86465	0.827791	0.036859
1870	0.879006	0.812967	0.066039		1870	0.879006	0.812967	0.066039
1871	0.854434	0.796875	0.0575588		1871	0.854434	0.796875	0.0575588
1872	0.916132	0.858841	0.0572917		1872	0.911258	0.791333	0.119925
1873	0.882746	0.84809	0.0346554		1873	0.882746	0.84809	0.0346554
1874	0.935363	0.863248	0.0721154		1874	0.928953	0.842147	0.0868056
1875	0.898905	0.849225	0.0496795		1875	0.903178	0.845887	0.0572917
1876	0.891226	0.871728	0.0194979		1876	0.891627	0.862447	0.02918
1877	0.816039	0.830863	-0.0148237		1877	0.816039	0.830863	-0.0148237
1878	0.934161	0.837674	0.0964877		1878	0.907986	0.825788	0.0821982
1879	0.897503	0.868456	0.0290465		1879	0.876536	0.858841	0.017695
1880	0.855168	0.856437	-0.0012687		1880	0.855168	0.856437	-0.0012687
1881	0.919805	0.82472	0.0950855		1881	0.934963	0.833133	0.10183
1882	0.946982	0.855636	0.0913462		1882	0.941373	0.843216	0.0981571
1883	0.878472	0.835136	0.043336		1883	0.857305	0.844685	0.0126202
1884	0.909188	0.859175	0.0500134		1884	0.885483	0.840545	0.0449386
1885	0.879274	0.811632	0.0676416		1885	0.883881	0.814837	0.0690438
1886	0.906384	0.822983	0.0834001		1886	0.906384	0.822983	0.0834001
1887	0.860844	0.838275	0.0225694		1887	0.854167	0.82285	0.0313168
1888	0.908454	0.865518	0.0429354		1888	0.901643	0.84582	0.0558226
1889	0.847289	0.813368	0.0339209		1889	0.843616	0.827858	0.0157585
1890	0.842949	0.791466	0.0514824		1890	0.842949	0.791466	0.0514824
1891	0.897569	0.863515	0.0340545		1891	0.889957	0.837407	0.0525507
1892	0.864583	0.862647	0.00193643		1892	0.852431	0.852364	6.67735e-05
1893	0.915532	0.87894	0.0365919		1893	0.905716	0.863181	0.0425347
1894	0.871928	0.827257	0.0446715		1894	0.871928	0.827257	0.0446715
1895	0.896167	0.803218	0.0929487		1895	0.896167	0.803218	0.0929487
1896	0.924746	0.832599	0.0921474		1896	0.865318	0.793136	0.0721822
1897	0.882879	0.788929	0.0939503		1897	0.882879	0.788929	0.0939503
1898	0.841613	0.846488	-0.00487447		1898	0.822382	0.848624	-0.026242
1899	0.899172	0.832732	0.0664396		1899	0.899172	0.832732	0.0664396
1900	0.858507	0.806557	0.0519498		1900	0.858507	0.806557	0.0519498
1901	0.877804	0.851629	0.0261752		1901	0.864183	0.836806	0.0273771
1902	0.900107	0.85203	0.0480769		1902	0.904447	0.843283	0.0611645
1903	0.92528	0.838208	0.0870726		1903	0.908721	0.837874	0.0708467
1904	0.874866	0.851295	0.023571		1904	0.874866	0.851295	0.023571
1905	0.840678	0.825321	0.0153579		1905	0.840678	0.825321	0.0153579
1906	0.941774	0.829394	0.11238		1906	0.927751	0.810964	0.116787
1907	0.92094	0.856838	0.0641026		1907	0.908253	0.850227	0.0580262
1908	0.918536	0.870459	0.0480769		1908	0.92261	0.865919	0.0566907
1909	0.936765	0.82305	0.113715		1909	0.927551	0.801149	0.126402
1910	0.905115	0.841613	0.0635016		1910	0.881277	0.829928	0.0513488
1911	0.91453	0.828259	0.0862714		1911	0.91453	0.828259	0.0862714
1912	0.874666	0.792668	0.0819979		1912	0.869725	0.780582	0.0891426
1913	0.888221	0.826923	0.0612981		1913	0.865986	0.834736	0.03125
1914	0.921074	0.882679	0.0383948		1914	0.899973	0.85203	0.0479434
1915	0.914396	0.859041	0.0553552		1915	0.918603	0.803953	0.11465
1916	0.843283	0.767228	0.076055		1916	0.843283	0.767228	0.076055
1917	0.867722	0.860978	0.00674412		1917	0.821715	0.822983	-0.0012687
1918	0.872463	0.839543	0.0329193		1918	0.872463	0.839543	0.0329193
1919	0.88141	0.858974	0.0224359		1919	0.857238	0.852364	0.00487447
1920	0.896835	0.819578	0.0772569		1920	0.896835	0.819578	0.0772569
1921	0.864183	0.768563	0.0956197		1921	0.880409	0.795873	0.0845353
1922	0.869124	0.838007	0.0311165		1922	0.869124	0.838007	0.0311165
1923	0.825654	0.817842	0.0078125		1923	0.824786	0.815505	0.00928152
1924	0.911592	0.862313	0.0492788		1924	0.902511	0.853632	0.0488782
1925	0.833801	0.834335	-0.000534188		1925	0.833801	0.834335	-0.000534188
1926	0.874399	0.851896	0.0225027		1926	0.837607	0.833467	0.00413996
1927	0.91887	0.840077	0.0787927		1927	0.850628	0.809295	0.0413328
1928	0.854434	0.822783	0.0316506		1928	0.854434	0.822783	0.0316506
1929	0.922476	0.832465	0.0900107		1929	0.922476	0.832465	0.0900107
1930	0.856637	0.848357	0.00827991		1930	0.84809	0.842882	0.00520833
1931	0.833667	0.837674	-0.00400641		1931	0.833667	0.837674	-0.00400641
1932	0.857105	0.781116	0.0759882		1932	0.857105	0.781116	0.0759882
1933	0.828993	0.830262	-0.0012687		1933	0.786659	0.799279	-0.0126202
1934	0.904514	0.876068	0.0284455		1934	0.904581	0.843149	0.0614316
1935	0.929487	0.875668	0.0538194		1935	0.930155	0.86485	0.0653045
1936	0.933961	0.795139	0.138822		1936	0.915532	0.772102	0.143429
1937	0.889957	0.828793	0.0611645		1937	0.889957	0.828793	0.0611645
1938	0.916132	0.819578	0.0965545		1938	0.914062	0.805422	0.10864
1939	0.888088	0.854567	0.0335203		1939	0.881878	0.842748	0.0391293
1940	0.903045	0.858908	0.0441373		1940	0.891159	0.844017	0.0471421
1941	0.907853	0.853365	0.0544872		1941	0.901576	0.82285	0.078726
1942	0.885417	0.853232	0.0321848		1942	0.897102	0.82098	0.0761218
1943	0.878873	0.83961	0.0392628		1943	0.862313	0.818977	0.043336
1944	0.833934	0.806557	0.0273771		1944	0.833934	0.806557	0.0273771
1945	0.915064	0.813769	0.101295		1945	0.915064	0.813769	0.101295
1946	0.864784	0.805756	0.0590278		1946	0.864784	0.805756	0.0590278
1947	0.865986	0.829661	0.0363248		1947	0.865986	0.829661	0.0363248
1948	0.855101	0.841079	0.0140224		1948	0.881944	0.849025	0.0329193
1949	0.902043	0.866052	0.0359909		1949	0.903112	0.863515	0.0395967
1950	0.923945	0.825187	0.098758		1950	0.918069	0.818042	0.100027
1951	0.864183	0.786792	0.0773905		1951	0.90852	0.824452	0.0840678
1952	0.905983	0.861378	0.0446047		1952	0.910857	0.84769	0.0631677
1953	0.919738	0.852831	0.0669071		1953	0.919538	0.812901	0.106637
1954	0.903446	0.86445	0.0389957		1954	0.88969	0.834135	0.0555556
1955	0.895566	0.847155	0.0484108		1955	0.903446	0.841146	0.0622997
1956	0.844952	0.829527	0.0154247		1956	0.844952	0.829527	0.0154247
1957	0.839543	0.836939	0.00260417		1957	0.839543	0.836939	0.00260417
1958	0.854167	0.831397	0.0227698		1958	0.808226	0.829995	-0.0217682
1959	0.938702	0.869925	0.0687767		1959	0.879006	0.807959	0.071047
1960	0.905783	0.836806	0.068977		1960	0.905783	0.836806	0.068977
1961	0.88969	0.850962	0.0387286		1961	0.88969	0.850962	0.0387286
1962	0.872863	0.822783	0.0500801		1962	0.853098	0.808894	0.0442041
1963	0.888555	0.812901	0.0756544		1963	0.888555	0.812901	0.0756544
1964	0.863114	0.839343	0.0237714		1964	0.863114	0.839343	0.0237714
1965	0.858106	0.8123	0.0458066		1965	0.865785	0.830529	0.0352564
1966	0.760016	0.691106	0.0689103		1966	0.760016	0.691106	0.0689103
1967	0.874065	0.851295	0.0227698		1967	0.874065	0.851295	0.0227698
1968	0.921207	0.858507	0.0627003		1968	0.936098	0.840478	0.0956197
1969	0.92281	0.842014	0.0807959		1969	0.926749	0.77317	0.153579
1970	0.883814	0.849493	0.0343216		1970	0.865585	0.843349	0.0222356
1971	0.847623	0.851896	-0.0042735		1971	0.853365	0.825187	0.0281784
1972	0.940304	0.838007	0.102297		1972	0.940304	0.838007	0.102297
1973	0.919939	0.85637	0.0635684		1973	0.890825	0.832999	0.0578259
1974	0.906651	0.843483	0.0631677		1974	0.88742	0.819444	0.0679754
1975	0.920873	0.844952	0.0759215		1975	0.899306	0.830996	0.0683093
1976	0.937567	0.86258	0.0749866		1976	0.926015	0.870059	0.0559562
1977	0.862179	0.828793	0.0333868		1977	0.862179	0.828793	0.0333868
1978	0.909722	0.846621	0.063101		1978	0.909722	0.846621	0.063101
1979	0.924412	0.868323	0.0560897		1979	0.870126	0.834068	0.0360577
1980	0.904581	0.833934	0.0706464		1980	0.888555	0.844618	0.043937
1981	0.883013	0.863448	0.0195646		1981	0.878472	0.854768	0.0237046
1982	0.888889	0.877671	0.0112179		1982	0.873932	0.860577	0.0133547
1983	0.847022	0.831397	0.015625		1983	0.847022	0.831397	0.015625
1984	0.852431	0.816039	0.0363916		1984	0.870259	0.808226	0.0620326
1985	0.920339	0.88308	0.0372596		1985	0.917535	0.867588	0.0499466
1986	0.902911	0.835136	0.0677751		1986	0.905248	0.822049	0.0831998
1987	0.923144	0.839076	0.0840678		1987	0.903112	0.82285	0.0802618
1988	0.903713	0.849092	0.0546207		1988	0.884081	0.829127	0.0549546
1989	0.897236	0.828592	0.0686432		1989	0.898104	0.833333	0.0647703
1990	0.916132	0.859175	0.0569578		1990	0.884282	0.829661	0.0546207
1991	0.865585	0.860644	0.00494124		1991	0.857706	0.846554	0.0111512
1992	0.887954	0.84809	0.0398638		1992	0.855035	0.821982	0.0330529
1993	0.918269	0.863114	0.0551549		1993	0.895232	0.851629	0.0436031
1994	0.893964	0.811498	0.0824653		1994	0.883146	0.831864	0.0512821
1995	0.892829	0.829928	0.0629006		1995	0.892829	0.829928	0.0629006
1996	0.939503	0.848491	0.0910123		1996	0.923478	0.834602	0.0888755
1997	0.87273	0.819044	0.0536859		1997	0.87273	0.819044	0.0536859
1998	0.870326	0.780315	0.0900107		1998	0.844351	0.763288	0.081063
[truncated: 2 more rows]

## Sheet: Sen_Spe
(1) Model with LBVI							(2) Model without LBVI
Subject	LN	fitted	Total Point	Specificity	Sensitivity		Subject	LN	fitted	Total Point	Specificity	Sensitivity
25	0	0.00342755	4	0.00961538	1		25	0	0.00330939	4	0.00961538	1
26	0	0.00342755	4	0.00961538	1		26	0	0.00330939	4	0.00961538	1
41	0	0.00342755	4	0.00961538	1		41	0	0.00330939	4	0.00961538	1
42	0	0.00352593	4.8	0.0160256	1		42	0	0.00340824	4.8	0.0160256	1
61	0	0.00352593	4.8	0.0160256	1		61	0	0.00340824	4.8	0.0160256	1
34	0	0.00362712	5.6	0.0192308	1		34	0	0.00351004	5.6	0.0192308	1
9	0	0.0037312	6.4	0.0320513	1		9	0	0.00361486	6.4	0.0320513	1
27	0	0.0037312	6.4	0.0320513	1		27	0	0.00361486	6.4	0.0320513	1
51	0	0.0037312	6.4	0.0320513	1		51	0	0.00361486	6.4	0.0320513	1
54	0	0.0037312	6.4	0.0320513	1		54	0	0.00361486	6.4	0.0320513	1
21	0	0.00383827	7.2	0.0352564	1		21	0	0.00372281	7.2	0.0352564	1
7	0	0.00394839	8	0.0608974	1		7	0	0.00383396	8	0.0608974	1
30	0	0.00394839	8	0.0608974	1		30	0	0.00383396	8	0.0608974	1
35	0	0.00394839	8	0.0608974	1		35	0	0.00383396	8	0.0608974	1
39	0	0.00394839	8	0.0608974	1		39	0	0.00383396	8	0.0608974	1
40	0	0.00394839	8	0.0608974	1		40	0	0.00383396	8	0.0608974	1
55	0	0.00394839	8	0.0608974	1		55	0	0.00383396	8	0.0608974	1
62	0	0.00394839	8	0.0608974	1		62	0	0.00383396	8	0.0608974	1
66	0	0.00394839	8	0.0608974	1		66	0	0.00383396	8	0.0608974	1
43	0	0.00406165	8.7	0.0673077	1		43	0	0.00394842	8.7	0.0673077	1
58	0	0.00406165	8.7	0.0673077	1		58	0	0.00394842	8.7	0.0673077	1
6	0	0.00417816	9.4	0.0897436	1		6	0	0.00406629	9.4	0.0897436	1
8	0	0.00417816	9.4	0.0897436	1		8	0	0.00406629	9.4	0.0897436	1
12	0	0.00417816	9.4	0.0897436	1		12	0	0.00406629	9.4	0.0897436	1
13	0	0.00417816	9.4	0.0897436	1		13	0	0.00406629	9.4	0.0897436	1
65	0	0.00417816	9.4	0.0897436	1		65	0	0.00406629	9.4	0.0897436	1
71	0	0.00417816	9.4	0.0897436	1		71	0	0.00406629	9.4	0.0897436	1
73	0	0.00417816	9.4	0.0897436	1		73	0	0.00406629	9.4	0.0897436	1
45	0	0.00429799	10.1	0.0929487	1		45	0	0.00418765	10.1	0.0929487	1
3	0	0.00442124	10.8	0.0961538	1		3	0	0.00431263	10.8	0.0961538	1
5	0	0.00454801	11.5	0.125	1		5	0	0.00444132	11.5	0.125	1
14	0	0.00454801	11.5	0.125	1		14	0	0.00444132	11.5	0.125	1
29	0	0.00454801	11.5	0.125	1		29	0	0.00444132	11.5	0.125	1
60	0	0.00454801	11.5	0.125	1		60	0	0.00444132	11.5	0.125	1
64	0	0.00454801	11.5	0.125	1		64	0	0.00444132	11.5	0.125	1
68	0	0.00454801	11.5	0.125	1		68	0	0.00444132	11.5	0.125	1
238	0	0.00454801	11.5	0.125	1		238	0	0.00444132	11.5	0.125	1
261	0	0.00454801	11.5	0.125	1		261	0	0.00444132	11.5	0.125	1
318	0	0.00454801	11.5	0.125	1		318	0	0.00444132	11.5	0.125	1
69	0	0.0046784	12.2	0.137821	1		69	0	0.00457383	12.2	0.137821	1
83	0	0.0046784	12.2	0.137821	1		83	0	0.00457383	12.2	0.137821	1
212	0	0.0046784	12.2	0.137821	1		212	0	0.00457383	12.2	0.137821	1
246	0	0.0046784	12.2	0.137821	1		246	0	0.00457383	12.2	0.137821	1
33	0	0.00481251	12.9	0.144231	1		33	0	0.00471027	12.9	0.144231	1
319	0	0.00481251	12.9	0.144231	1		319	0	0.00471027	12.9	0.144231	1
31	0	0.00495044	13.6	0.160256	1		31	0	0.00485076	13.6	0.160256	1
52	0	0.00495044	13.6	0.160256	1		52	0	0.00485076	13.6	0.160256	1
67	0	0.00495044	13.6	0.160256	1		67	0	0.00485076	13.6	0.160256	1
79	0	0.00495044	13.6	0.160256	1		79	0	0.00485076	13.6	0.160256	1
82	0	0.00495044	13.6	0.160256	1		82	0	0.00485076	13.6	0.160256	1
16	0	0.00523822	15	0.205128	1		16	0	0.00514439	15	0.208333	1
36	0	0.00523822	15	0.205128	1		36	0	0.00514439	15	0.208333	1
37	0	0.00523822	15	0.205128	1		37	0	0.00514439	15	0.208333	1
44	0	0.00523822	15	0.205128	1		44	0	0.00514439	15	0.208333	1
47	0	0.00523822	15	0.205128	1		47	0	0.00514439	15	0.208333	1
103	0	0.00523822	15	0.205128	1		81	0	0.00514439	15	0.208333	1
163	0	0.00523822	15	0.205128	1		103	0	0.00514439	15	0.208333	1
174	0	0.00523822	15	0.205128	1		163	0	0.00514439	15	0.208333	1
197	0	0.00523822	15	0.205128	1		174	0	0.00514439	15	0.208333	1
205	0	0.00523822	15	0.205128	1		197	0	0.00514439	15	0.208333	1
264	0	0.00523822	15	0.205128	1		205	0	0.00514439	15	0.208333	1
275	0	0.00523822	15	0.205128	1		264	0	0.00514439	15	0.208333	1
316	0	0.00523822	15	0.205128	1		275	0	0.00514439	15	0.208333	1
321	0	0.00523822	15	0.205128	1		316	0	0.00514439	15	0.208333	1
50	0	0.00538829	15.8	0.208333	1		321	0	0.00514439	15	0.208333	1
38	0	0.00554263	16.6	0.217949	1		50	0	0.00529776	15.8	0.211538	1
56	0	0.00554263	16.6	0.217949	1		38	0	0.00545568	16.6	0.221154	1
290	0	0.00554263	16.6	0.217949	1		56	0	0.00545568	16.6	0.221154	1
100	0	0.00570137	17.4	0.221154	1		290	0	0.00545568	16.6	0.221154	1
4	0	0.00603254	19	0.25641	1		100	0	0.00561828	17.4	0.224359	1
10	0	0.00603254	19	0.25641	1		4	0	0.00595809	19	0.259615	1
15	0	0.00603254	19	0.25641	1		10	0	0.00595809	19	0.259615	1
53	0	0.00603254	19	0.25641	1		15	0	0.00595809	19	0.259615	1
70	0	0.00603254	19	0.25641	1		53	0	0.00595809	19	0.259615	1
74	0	0.00603254	19	0.25641	1		70	0	0.00595809	19	0.259615	1
109	0	0.00603254	19	0.25641	1		74	0	0.00595809	19	0.259615	1
201	0	0.00603254	19	0.25641	1		109	0	0.00595809	19	0.259615	1
202	0	0.00603254	19	0.25641	1		201	0	0.00595809	19	0.259615	1
232	0	0.00603254	19	0.25641	1		202	0	0.00595809	19	0.259615	1
244	0	0.00603254	19	0.25641	1		232	0	0.00595809	19	0.259615	1
158	0	0.00638282	20.6	0.259615	1		244	0	0.00595809	19	0.259615	1
93	0	0.00656546	21.4	0.266026	1		158	0	0.00631831	20.6	0.262821	1
297	0	0.00656546	21.4	0.266026	1		93	0	0.00650645	21.4	0.269231	1
22	0	0.00694647	23	0.288462	1		297	0	0.00650645	21.4	0.269231	1
190	0	0.00694647	23	0.288462	1		22	0	0.0068996	23	0.291667	1
192	0	0.00694647	23	0.288462	1		190	0	0.0068996	23	0.291667	1
200	0	0.00694647	23	0.288462	1		192	0	0.0068996	23	0.291667	1
203	0	0.00694647	23	0.288462	1		200	0	0.0068996	23	0.291667	1
243	0	0.00694647	23	0.288462	1		203	0	0.0068996	23	0.291667	1
281	0	0.00694647	23	0.288462	1		243	0	0.0068996	23	0.291667	1
250	0	0.00734942	24.6	0.294872	1		281	0	0.0068996	23	0.291667	1
252	0	0.00734942	24.6	0.294872	1		250	0	0.00731633	24.6	0.298077	1
19	0	0.00799774	27	0.320513	1		252	0	0.00731633	24.6	0.298077	1
20	0	0.00799774	27	0.320513	1		19	0	0.0079887	27	0.323718	1
118	0	0.00799774	27	0.320513	1		20	0	0.0079887	27	0.323718	1
133	0	0.00799774	27	0.320513	1		118	0	0.0079887	27	0.323718	1
153	0	0.00799774	27	0.320513	1		133	0	0.0079887	27	0.323718	1
185	0	0.00799774	27	0.320513	1		153	0	0.0079887	27	0.323718	1
225	0	0.00799774	27	0.320513	1		185	0	0.0079887	27	0.323718	1
299	0	0.00799774	27	0.320513	1		225	0	0.0079887	27	0.323718	1
72	0	0.00846116	28.6	0.323718	1		299	0	0.0079887	27	0.323718	1
11	0	0.00920664	31	0.336538	1		72	0	0.00847064	28.6	0.326923	1
111	0	0.00920664	31	0.336538	1		11	0	0.00924811	31	0.339744	1
167	0	0.00920664	31	0.336538	1		111	0	0.00924811	31	0.339744	1
270	0	0.00920664	31	0.336538	1		167	0	0.00924811	31	0.339744	1
86	0	0.0100171	33.1	0.339744	1		270	0	0.00924811	31	0.339744	1
17	0	0.0105963	34.5	0.349359	1		86	0	0.0100962	33.1	0.342949	1
46	0	0.0105963	34.5	0.349359	1		17	0	0.0107039	34.5	0.352564	1
112	0	0.0105963	34.5	0.349359	1		46	0	0.0107039	34.5	0.352564	1
298	0	0.0112086	35.9	0.352564	1		112	0	0.0107039	34.5	0.352564	1
182	0	0.0121932	38	0.358974	1		298	0	0.0113478	35.9	0.355769	1
218	0	0.0121932	38	0.358974	1		182	0	0.012386	38	0.362179	1
330	0	0.0136507	41.4	0.362179	1		218	0	0.012386	38	0.362179	1
116	0	0.0140273	42	0.36859	1		330	0	0.0124396	38.4	0.365385	1
222	0	0.0140273	42	0.36859	1		239	0	0.0128077	39.1	0.371795	1
239	0	0.0140383	42.1	0.375	1		329	0	0.0128077	39.1	0.371795	1
329	0	0.0140383	42.1	0.375	1		126	0	0.0135764	40.5	0.38141	1
81	0	0.0145904	43	0.378205	1		164	0	0.0135764	40.5	0.38141	1
126	0	0.0148465	43.5	0.387821	1		189	0	0.0135764	40.5	0.38141	1
164	0	0.0148465	43.5	0.387821	1		148	0	0.0139776	41.2	0.384615	1
189	0	0.0148465	43.5	0.387821	1		116	0	0.0143287	42	0.391026	1
148	0	0.0152676	44.2	0.391026	1		222	0	0.0143287	42	0.391026	1
273	0	0.0157005	44.9	0.394231	1		273	0	0.0143905	41.9	0.394231	1
137	0	0.0170728	47	0.407051	0.958333		137	0	0.0157027	44	0.407051	0.958333
215	1	0.0170728	47	0.407051	0.958333		215	1	0.0157027	44	0.407051	0.958333
242	0	0.0170728	47	0.407051	0.958333		242	0	0.0157027	44	0.407051	0.958333
248	0	0.0170728	47	0.407051	0.958333		248	0	0.0157027	44	0.407051	0.958333
284	0	0.0170728	47	0.407051	0.958333		284	0	0.0157027	44	0.407051	0.958333
173	0	0.0180525	48.6	0.413462	0.958333		173	0	0.0166422	45.6	0.413462	0.958333
245	0	0.0180525	48.6	0.413462	0.958333		245	0	0.0166422	45.6	0.413462	0.958333
130	0	0.0196264	51	0.423077	0.958333		130	0	0.018156	48	0.423077	0.958333
262	0	0.0196264	51	0.423077	0.958333		262	0	0.018156	48	0.423077	0.958333
302	0	0.0196264	51	0.423077	0.958333		302	0	0.018156	48	0.423077	0.958333
92	0	0.0201644	52.4	0.426282	0.958333		87	0	0.0198046	50.4	0.429487	0.958333
219	0	0.0213177	54	0.429487	0.958333		88	0	0.0198046	50.4	0.429487	0.958333
87	0	0.0213344	53.4	0.435897	0.958333		92	0	0.0208948	52.4	0.432692	0.958333
88	0	0.0213344	53.4	0.435897	0.958333		144	0	0.0209843	52	0.455128	0.958333
59	0	0.0224854	55.4	0.439103	0.958333		159	0	0.0209843	52	0.455128	0.958333
144	0	0.022553	55	0.461538	0.958333		214	0	0.0209843	52	0.455128	0.958333
159	0	0.022553	55	0.461538	0.958333		235	0	0.0209843	52	0.455128	0.958333
214	0	0.022553	55	0.461538	0.958333		294	0	0.0209843	52	0.455128	0.958333
235	0	0.022553	55	0.461538	0.958333		310	0	0.0209843	52	0.455128	0.958333
294	0	0.022553	55	0.461538	0.958333		314	0	0.0209843	52	0.455128	0.958333
310	0	0.022553	55	0.461538	0.958333		219	0	0.0221379	54	0.458333	0.958333
314	0	0.022553	55	0.461538	0.958333		325	0	0.0222327	53.6	0.461538	0.958333
75	0	0.0235433	56.4	0.464744	0.958333		123	0	0.0242424	56	0.474359	0.958333
49	0	0.0237682	56.8	0.467949	0.958333		210	0	0.0242424	56	0.474359	0.958333
325	0	0.0238395	56.6	0.471154	0.958333		223	0	0.0242424	56	0.474359	0.958333
48	0	0.024205	57.1	0.474359	0.958333		230	0	0.0242424	56	0.474359	0.958333
207	0	0.0244361	57.5	0.480769	0.958333		193	0	0.0255705	58	0.477564	0.958333
328	0	0.0244361	57.5	0.480769	0.958333		75	0	0.0256514	58.4	0.480769	0.958333
193	0	0.0244903	58	0.483974	0.958333		287	0	0.0256796	57.6	0.483974	0.958333
1	0	0.0251222	58.2	0.490385	0.958333		48	0	0.0263999	59.1	0.487179	0.958333
332	0	0.0251222	58.2	0.490385	0.958333		195	0	0.0279613	60.5	0.490385	0.958333
195	0	0.0255833	58.5	0.49359	0.958333		141	0	0.0279919	60	0.512821	0.958333
57	0	0.0258272	58.9	0.5	0.958333		149	0	0.0279919	60	0.512821	0.958333
96	0	0.0258272	58.9	0.5	0.958333		154	0	0.0279919	60	0.512821	0.958333
123	0	0.0259046	59	0.512821	0.958333		170	0	0.0279919	60	0.512821	0.958333
210	0	0.0259046	59	0.512821	0.958333		213	0	0.0279919	60	0.512821	0.958333
223	0	0.0259046	59	0.512821	0.958333		249	0	0.0279919	60	0.512821	0.958333
230	0	0.0259046	59	0.512821	0.958333		322	0	0.0279919	60	0.512821	0.958333
300	0	0.0265513	59.6	0.516026	0.958333		59	0	0.0297726	62.4	0.516026	0.958333
287	0	0.0273769	60.6	0.519231	0.958333		229	0	0.030506	62.1	0.519231	0.958333
28	0	0.0280594	61	0.538462	0.958333		49	0	0.031527	63.8	0.525641	0.958333
98	0	0.0280594	61	0.538462	0.958333		77	0	0.031527	63.8	0.525641	0.958333
166	0	0.0280594	61	0.538462	0.958333		241	0	0.0322669	64	0.532051	0.958333
169	0	0.0280594	61	0.538462	0.958333		251	0	0.0322669	64	0.532051	0.958333
306	0	0.0280594	61	0.538462	0.958333		157	0	0.0323021	63.5	0.544872	0.958333
334	0	0.0280594	61	0.538462	0.958333		188	0	0.0323021	63.5	0.544872	0.958333
241	0	0.0293717	62	0.544872	0.958333		285	0	0.0323021	63.5	0.544872	0.958333
251	0	0.0293717	62	0.544872	0.958333		292	0	0.0323021	63.5	0.544872	0.958333
141	0	0.029739	63	0.567308	0.958333		207	0	0.0324413	64.5	0.554487	0.958333
149	0	0.029739	63	0.567308	0.958333		227	0	0.0324413	64.5	0.554487	0.958333
154	0	0.029739	63	0.567308	0.958333		328	0	0.0324413	64.5	0.554487	0.958333
170	0	0.029739	63	0.567308	0.958333		1	0	0.0333812	65.2	0.560897	0.958333
213	0	0.029739	63	0.567308	0.958333		332	0	0.0333812	65.2	0.560897	0.958333
249	0	0.029739	63	0.567308	0.958333		57	0	0.0343473	65.9	0.567308	0.958333
322	0	0.029739	63	0.567308	0.958333		96	0	0.0343473	65.9	0.567308	0.958333
120	0	0.0319002	64.4	0.570513	0.958333		120	0	0.0351511	66.4	0.570513	0.958333
18	0	0.0322023	65	0.602564	0.958333		300	0	0.0353404	66.6	0.573718	0.958333
106	0	0.0322023	65	0.602564	0.958333		63	0	0.0372102	68	0.576923	0.958333
132	0	0.0322023	65	0.602564	0.958333		142	0	0.0372506	67	0.586538	0.958333
168	0	0.0322023	65	0.602564	0.958333		161	0	0.0372506	67	0.586538	0.958333
172	0	0.0322023	65	0.602564	0.958333		171	0	0.0372506	67	0.586538	0.958333
236	0	0.0322023	65	0.602564	0.958333		28	0	0.0374103	68	0.608974	0.958333
257	0	0.0322023	65	0.602564	0.958333		98	0	0.0374103	68	0.608974	0.958333
258	0	0.0322023	65	0.602564	0.958333		156	0	0.0374103	68	0.608974	0.958333
265	0	0.0322023	65	0.602564	0.958333		166	0	0.0374103	68	0.608974	0.958333
304	0	0.0322023	65	0.602564	0.958333		169	0	0.0374103	68	0.608974	0.958333
229	0	0.0322982	65.1	0.605769	0.958333		306	0	0.0374103	68	0.608974	0.958333
63	0	0.0337016	66	0.608974	0.958333		334	0	0.0374103	68	0.608974	0.958333
157	0	0.0341212	66.5	0.621795	0.958333		289	0	0.0383243	67.8	0.612179	0.958333
188	0	0.0341212	66.5	0.621795	0.958333		324	0	0.0394277	68.6	0.615385	0.958333
285	0	0.0341212	66.5	0.621795	0.958333		335	0	0.0407348	70.4	0.61859	0.958333
292	0	0.0341212	66.5	0.621795	0.958333		333	0	0.0428772	72	0.621795	0.958333
24	0	0.0369336	69	0.634615	0.958333		145	1	0.0429235	71	0.625	0.916667
151	0	0.0369336	69	0.634615	0.958333		184	0	0.0429235	71	0.625	0.916667
198	0	0.0369336	69	0.634615	0.958333		18	0	0.0431064	72	0.657051	0.916667
204	0	0.0369336	69	0.634615	0.958333		106	0	0.0431064	72	0.657051	0.916667
333	0	0.0386444	70	0.637821	0.958333		132	0	0.0431064	72	0.657051	0.916667
23	0	0.0390077	70.6	0.644231	0.916667		168	0	0.0431064	72	0.657051	0.916667
140	0	0.0390077	70.6	0.644231	0.916667		172	0	0.0431064	72	0.657051	0.916667
320	1	0.0390077	70.6	0.644231	0.916667		236	0	0.0431064	72	0.657051	0.916667
142	0	0.039123	70	0.653846	0.916667		257	0	0.0431064	72	0.657051	0.916667
161	0	0.039123	70	0.653846	0.916667		258	0	0.0431064	72	0.657051	0.916667
171	0	0.039123	70	0.653846	0.916667		265	0	0.0431064	72	0.657051	0.916667
89	0	0.0400863	71.4	0.660256	0.916667		304	0	0.0431064	72	0.657051	0.916667
94	0	0.0400863	71.4	0.660256	0.916667		24	0	0.0496251	76	0.669872	0.916667
289	0	0.0402046	70.8	0.663462	0.916667		151	0	0.0496251	76	0.669872	0.916667
324	0	0.0413148	71.6	0.666667	0.916667		198	0	0.0496251	76	0.669872	0.916667
2	0	0.0423297	73	0.682692	0.916667		204	0	0.0496251	76	0.669872	0.916667
155	0	0.0423297	73	0.682692	0.916667		23	0	0.052486	77.6	0.676282	0.875
216	0	0.0423297	73	0.682692	0.916667		140	0	0.052486	77.6	0.676282	0.875
271	0	0.0423297	73	0.682692	0.916667		320	1	0.052486	77.6	0.676282	0.875
293	0	0.0423297	73	0.682692	0.916667		90	0	0.0537479	77.4	0.679487	0.875
145	1	0.0448241	74	0.685897	0.875		89	0	0.0539743	78.4	0.685897	0.875
184	0	0.0448241	74	0.685897	0.875		94	0	0.0539743	78.4	0.685897	0.875
291	0	0.045921	75.4	0.689103	0.875		129	0	0.0567719	80	0.689103	0.875
117	0	0.0484744	77	0.701923	0.875		177	0	0.0568323	79	0.701923	0.875
124	0	0.0484744	77	0.701923	0.875		179	0	0.0568323	79	0.701923	0.875
134	0	0.0484744	77	0.701923	0.875		191	0	0.0568323	79	0.701923	0.875
303	0	0.0484744	77	0.701923	0.875		224	0	0.0568323	79	0.701923	0.875
129	0	0.0506917	78	0.705128	0.875		2	0	0.0570708	80	0.717949	0.833333
199	0	0.0525585	79.1	0.708333	0.875		155	0	0.0570708	80	0.717949	0.833333
208	0	0.0554595	80.5	0.714744	0.875		216	0	0.0570708	80	0.717949	0.833333
211	0	0.0554595	80.5	0.714744	0.875		271	0	0.0570708	80	0.717949	0.833333
90	0	0.0556207	80.4	0.717949	0.875		293	0	0.0570708	80	0.717949	0.833333
138	0	0.056966	81.2	0.721154	0.875		311	1	0.0570708	80	0.717949	0.833333
282	0	0.0579768	81.5	0.724359	0.875		291	0	0.0620299	82.4	0.721154	0.833333
177	0	0.0586803	82	0.737179	0.875		282	0	0.0652163	83.5	0.724359	0.833333
179	0	0.0586803	82	0.737179	0.875		312	0	0.0652851	83	0.727564	0.833333
191	0	0.0586803	82	0.737179	0.875		117	0	0.0655567	84	0.746795	0.833333
224	0	0.0586803	82	0.737179	0.875		124	0	0.0655567	84	0.746795	0.833333
97	0	0.0633841	84	0.74359	0.875		134	0	0.0655567	84	0.746795	0.833333
119	0	0.0633841	84	0.74359	0.875		277	0	0.0655567	84	0.746795	0.833333
77	0	0.0640725	84.8	0.746795	0.875		303	0	0.0655567	84	0.746795	0.833333
227	0	0.0657967	85.5	0.75	0.875		308	0	0.0655567	84	0.746795	0.833333
78	0	0.0668905	86	0.753205	0.875		199	0	0.0711975	86.1	0.75	0.833333
312	0	0.0670324	86	0.75641	0.875		122	1	0.0748953	87	0.753205	0.791667
301	0	0.0705238	87.4	0.759615	0.875		220	0	0.0748953	87	0.753205	0.791667
336	1	0.0723543	88	0.759615	0.833333		107	0	0.0752036	87.5	0.769231	0.791667
156	0	0.0750809	89	0.762821	0.833333		108	0	0.0752036	87.5	0.769231	0.791667
115	0	0.0763165	89.5	0.775641	0.833333		121	0	0.0752036	87.5	0.769231	0.791667
135	0	0.0763165	89.5	0.775641	0.833333		208	0	0.0752036	87.5	0.769231	0.791667
152	0	0.0763165	89.5	0.775641	0.833333		211	0	0.0752036	87.5	0.769231	0.791667
266	0	0.0763165	89.5	0.775641	0.833333		138	0	0.0772835	88.2	0.772436	0.791667
122	1	0.0764768	90	0.778846	0.791667		78	0	0.08193	90	0.775641	0.791667
220	0	0.0764768	90	0.778846	0.791667		91	0	0.0861393	91	0.788462	0.791667
335	0	0.0812153	91.4	0.782051	0.791667		97	0	0.0861393	91	0.788462	0.791667
254	0	0.0824822	92	0.791667	0.791667		119	0	0.0861393	91	0.788462	0.791667
276	0	0.0824822	92	0.791667	0.791667		272	0	0.0861393	91	0.788462	0.791667
279	0	0.0824822	92	0.791667	0.791667		240	0	0.0864838	91.4	0.794872	0.791667
32	0	0.0861142	93	0.794872	0.791667		301	0	0.0864838	91.4	0.794872	0.791667
136	0	0.086947	93	0.804487	0.75		115	0	0.0937446	93.5	0.807692	0.791667
165	0	0.086947	93	0.804487	0.75		135	0	0.0937446	93.5	0.807692	0.791667
187	1	0.086947	93	0.804487	0.75		152	0	0.0937446	93.5	0.807692	0.791667
288	0	0.086947	93	0.804487	0.75		266	0	0.0937446	93.5	0.807692	0.791667
217	0	0.0915628	94.6	0.807692	0.75		32	0	0.0980023	95	0.810897	0.791667
295	1	0.0940776	96	0.807692	0.708333		336	1	0.0984958	95	0.810897	0.75
84	0	0.0988997	97	0.823718	0.708333		295	1	0.103049	96	0.810897	0.708333
99	0	0.0988997	97	0.823718	0.708333		136	0	0.107064	97	0.820513	0.666667
160	0	0.0988997	97	0.823718	0.708333		165	0	0.107064	97	0.820513	0.666667
181	0	0.0988997	97	0.823718	0.708333		187	1	0.107064	97	0.820513	0.666667
268	0	0.0988997	97	0.823718	0.708333		288	0	0.107064	97	0.820513	0.666667
102	0	0.101459	97.8	0.826923	0.708333		247	0	0.109377	97.8	0.823718	0.666667
247	0	0.105831	98.8	0.830128	0.708333		254	0	0.112407	99	0.833333	0.666667
311	1	0.110545	101	0.830128	0.666667		276	0	0.112407	99	0.833333	0.666667
85	0	0.112294	101	0.852564	0.666667		279	0	0.112407	99	0.833333	0.666667
104	0	0.112294	101	0.852564	0.666667		217	0	0.112843	98.6	0.836538	0.666667
147	0	0.112294	101	0.852564	0.666667		150	1	0.115834	99.4	0.836538	0.625
253	0	0.112294	101	0.852564	0.666667		84	0	0.122022	101	0.852564	0.625
255	0	0.112294	101	0.852564	0.666667		99	0	0.122022	101	0.852564	0.625
260	0	0.112294	101	0.852564	0.666667		160	0	0.122022	101	0.852564	0.625
280	0	0.112294	101	0.852564	0.666667		181	0	0.122022	101	0.852564	0.625
234	1	0.116754	102.4	0.852564	0.625		268	0	0.122022	101	0.852564	0.625
209	0	0.118081	102.6	0.855769	0.625		102	0	0.125221	101.8	0.855769	0.625
131	0	0.120985	104	0.858974	0.625		286	1	0.131835	103.4	0.855769	0.583333
277	0	0.125297	105	0.865385	0.625		85	0	0.138744	105	0.88141	0.583333
308	0	0.125297	105	0.865385	0.625		104	0	0.138744	105	0.88141	0.583333
80	1	0.127245	105	0.86859	0.541667		147	0	0.138744	105	0.88141	0.583333
180	0	0.127245	105	0.86859	0.541667		233	0	0.138744	105	0.88141	0.583333
283	1	0.127245	105	0.86859	0.541667		253	0	0.138744	105	0.88141	0.583333
76	0	0.128986	105.2	0.871795	0.541667		255	0	0.138744	105	0.88141	0.583333
259	0	0.13701	107.4	0.875	0.541667		260	0	0.138744	105	0.88141	0.583333
107	0	0.141703	108.5	0.884615	0.541667		280	0	0.138744	105	0.88141	0.583333
108	0	0.141703	108.5	0.884615	0.541667		114	1	0.14541	107	0.88141	0.541667
121	0	0.141703	108.5	0.884615	0.541667		209	0	0.145954	106.6	0.884615	0.541667
143	0	0.143865	109	0.897436	0.5		237	0	0.149673	107.4	0.887821	0.541667
194	0	0.143865	109	0.897436	0.5		110	0	0.15661	109	0.891026	0.541667
256	1	0.143865	109	0.897436	0.5		80	1	0.157347	109	0.894231	0.458333
269	0	0.143865	109	0.897436	0.5		180	0	0.157347	109	0.894231	0.458333
313	0	0.143865	109	0.897436	0.5		283	1	0.157347	109	0.894231	0.458333
110	0	0.149759	110	0.900641	0.5		131	0	0.164736	111	0.897436	0.458333
91	0	0.159866	112	0.907051	0.5		234	1	0.165182	111.4	0.897436	0.416667
272	0	0.159866	112	0.907051	0.5		259	0	0.169454	111.4	0.900641	0.416667
146	1	0.160518	112	0.910256	0.458333		143	0	0.17793	113	0.913462	0.375
162	0	0.160518	112	0.910256	0.458333		194	0	0.17793	113	0.913462	0.375
105	0	0.160825	112.5	0.913462	0.458333		256	1	0.17793	113	0.913462	0.375
228	0	0.162252	112.5	0.919872	0.458333		269	0	0.17793	113	0.913462	0.375
296	0	0.162252	112.5	0.919872	0.458333		313	0	0.17793	113	0.913462	0.375
240	0	0.175833	115.4	0.923077	0.458333		76	0	0.182122	114.2	0.916667	0.375
127	0	0.182488	116	0.929487	0.416667		105	0	0.185229	114.5	0.919872	0.375
186	0	0.182488	116	0.929487	0.416667		231	0	0.199672	116	0.923077	0.375
196	1	0.182488	116	0.929487	0.416667		305	0	0.200383	117	0.926282	0.375
231	0	0.189613	117	0.932692	0.416667		228	0	0.200563	116.5	0.932692	0.375
95	0	0.191114	117.6	0.939103	0.416667		296	0	0.200563	116.5	0.932692	0.375
315	0	0.191114	117.6	0.939103	0.416667		146	1	0.225091	121	0.935897	0.333333
307	0	0.202554	120	0.942308	0.416667		162	0	0.225091	121	0.935897	0.333333
113	1	0.204631	120	0.942308	0.375		127	0	0.225287	120	0.942308	0.25
206	0	0.218709	123	0.945513	0.375		178	1	0.225287	120	0.942308	0.25
150	1	0.225749	123.4	0.945513	0.333333		186	0	0.225287	120	0.942308	0.25
323	0	0.226458	124	0.948718	0.333333		196	1	0.225287	120	0.942308	0.25
267	0	0.238882	125.6	0.951923	0.333333		95	0	0.235763	121.6	0.948718	0.25
114	1	0.251376	128	0.951923	0.291667		315	0	0.235763	121.6	0.948718	0.25
286	1	0.251526	127.4	0.951923	0.25		278	0	0.251885	125	0.951923	0.25
226	0	0.254714	128	0.955128	0.25		113	1	0.252098	124	0.951923	0.208333
233	0	0.262369	129	0.958333	0.25		139	0	0.280715	129	0.958333	0.208333
237	0	0.279186	131.4	0.961538	0.25		307	0	0.280715	129	0.958333	0.208333
274	0	0.282591	132	0.964744	0.25		221	0	0.280942	128	0.961538	0.208333
176	0	0.283052	132	0.967949	0.25		176	0	0.291205	129	0.964744	0.208333
175	0	0.309498	135	0.971154	0.25		206	0	0.292123	130	0.967949	0.208333
305	0	0.318097	136	0.974359	0.25		267	0	0.293027	129.6	0.971154	0.208333
278	0	0.382592	144	0.977564	0.25		323	0	0.311469	133	0.974359	0.166667
178	1	0.385622	144	0.977564	0.208333		327	1	0.311469	133	0.974359	0.166667
125	0	0.410064	147	0.980769	0.208333		226	0	0.311711	132	0.980769	0.166667
139	0	0.416642	148	0.983974	0.208333		317	0	0.311711	132	0.980769	0.166667
327	1	0.451505	152	0.983974	0.166667		183	0	0.344237	136	0.987179	0.166667
221	0	0.454679	152	0.987179	0.166667		274	0	0.344237	136	0.987179	0.166667
317	0	0.490052	156	0.990385	0.166667		331	1	0.378026	140	0.987179	0.125
331	1	0.52233	159	0.990385	0.125		128	0	0.378291	140	0.990385	0.125
183	0	0.525525	160	0.99359	0.125		175	0	0.413316	144	0.99359	0.125
263	0	0.526734	159.5	0.996795	0.125		309	1	0.472616	150	0.99359	0.0833333
128	0	0.560742	164	1	0.125		125	0	0.486548	151	0.996795	0.0833333
309	1	0.639439	172	1	0.0833333		263	0	0.617984	165.5	1	0.0833333
101	1	0.649806	173.4	1	0.0416667		101	1	0.733525	179.4	1	0.0416667
326	1	0.750435	187	1	0		326	1	0.819747	193	1	0

## Sheet: Nomogram
(1) Model with LBVI																	(2) Model without LBVI
