# Supplementary material for: Nomogram Incorporating CD44v6 and Clinicopathological Factors to Predict Lymph Node Metastasis for Early Gastric Cancer
Source: PLoS One. 2016 Aug 2;11(8):e0159424. doi: 10.1371/journal.pone.0159424 (PMC4970798; doi:10.1371/journal.pone.0159424)
Supplement: S3 File — (XLSX) [file pone.0159424.s004.xlsx]

## Sheet: PCR-Western
siRNA(knock-down)	AGS-NC	AGS-CD44S	AGS-CD44v6		YCC2-NC	YCC2-CD44S	YCC2-CD44v6	Plasmid (overexpression)	AGS-NC	AGS-CD44S	AGS-CD44v6
CD44S								CD44S
CD44v6								CD44v6
GAPDH								GAPDH
Western
CD44S								CD44S
CD44v6								CD44v6
β-actin								β-actin

## Sheet: MTT
	Knock-down
	AGS	AGS N.C	CD44-SiRNA	CD44v6-SiRNA
	0.678	0.591	0.605	0.45
	0.578	0.525	0.546	0.417
	0.539	0.619	0.514	0.692
	0.598333	0.578333	0.555	0.519667
	1	0.966574	0.927577	0.868524
	1	0.966574	0.927577	0.868524
	0.0106878	0.00719465	0.00688154	0.0223837
	Mann Witney		0.7	0.7
	t-test		0.428	0.459
	100	87.1681	89.233	66.3717
	100	90.8304	94.4637	72.1453
	100	114.842	95.3618	128.386
	Mann Witney		0.333	0.333
	t-test		0.089	0.009
	100	87.1681	89.233	66.3717
	100	90.8304	94.4637	72.1453
	100	88.9993	91.8484	69.2585
	0	2.58964	3.69861	4.08259
	Knock-down
	YCC-2	YCC-2 N.C	CD44-SiRNA	CD44v6-SiRNA
	1.18	1.076	0.818	0.973
	0.953	1.018	0.918	0.912
	1.184	1.014	1.018	0.916
	1.10567	1.036	0.918	0.933667
	1	0.936991	0.830268	0.844438
	1	0.936991	0.830268	0.844438
	0.0197114	0.00517258	0.0149071	0.00508666
	Mann Witney		0.2	0.2
	t-test		0.121	0.095
	overexpression
	MKN-28	MKN-28 N.C	CD44-plasmid	CD44v6-plsamid
	0.269	0.337	0.275	0.299
	0.249	0.274	0.318	0.286
	0.29	0.212	0.365	0.325
	0.269333	0.274333	0.319333	0.303333
	1	1.01856	1.18564	1.12624
	1	1.01856	1.18564	1.12624
	0.00305626	0.00931705	0.00671041	0.00296023
	Mann Witney		0.2	0.2
	t-test		0.155	0.108

## Sheet: Migration
Knock-down	Migration												AGS						AGS-N.C						AGS-CD44S					AGS-CD44v6
AGS	AGS-N.C	CD44S siRNA	CD44v6 siRNA
158	174	79	86
179	168	100	79
178	187	72	81
186	174	97	80
175.25	175.75	87	81.5
1	1.00285	0.496434	0.46505
1	1.00285	0.496434	0.46505
0.0219785	0.0146344	0.0248998	0.00567646
Knock-down	Migration												YCC-2						YCC-2 N.C						YCC-2 CD44S					YCC-2 CD44v6
YCC-2	YCC-2 N.C	CD44S siRNA	CD44v6 siRNA
170	183	47	33
164	171	76	28
167	154	40	35
169	151	44	47
167.5	164.75	51.75	35.75
1	0.983582	0.308955	0.213433
1	0.983582	0.308955	0.213433
0.00483046	0.0274216	0.0299768	0.0147102
overexpression	Migration												MKN-28						MKN-28 N.C						MKN-28 CD44S					MKN-28 CD44v6
MKN-28	MKN-28 N.C	CD44S plasmid	CD44v6 plasmid
42	46	136	261
78	50	104	274
104	70	248	119
123	119	99	181
86.75	71.25	146.75	208.75
1	0.821326	1.69164	2.40634
1	0.821326	1.69164	2.40634
0.0640377	0.0611987	0.126819	0.132551

## Sheet: Invasion
Knock-down	Invasion												AGS					AGS-N.C						AGS-CD44S
AGS	AGS-N.C	CD44S siRNA	CD44v6 siRNA																											AGS-CD44v6
243	212	67	47
271	299	47	36
163	194	55	60
95	203	66	43
193	227	58.75	46.5
1	1.17617	0.304404	0.240933
1	1.17617	0.304404	0.240933
0.145633	0.0886566	0.0174085	0.0184089
Knock-down	Invasion												YCC-2					YCC-2 N.C						YCC-2 CD44S						YCC-2 CD44v6
YCC-2	YCC-2 N.C	CD44S siRNA	CD44v6 siRNA
226	186	213	116
208	181	173	123
197	314	90	67
236	310	68	64
216.75	247.75	136	92.5
1	1.14302	0.627451	0.426759
1	1.14302	0.627451	0.426759
0.03202	0.135535	0.124891	0.0572033
overexpression	Invasion												MKN-28					MKN-28 N.C						MKN-28 CD44S						MKN-28 CD44v6
MKN-28	MKN-28 N.C	CD44S plasmid	CD44v6 plasmid
135	148	215	58
100	162	245	193
247	72	212	240
95	118	266	219
144.25	125	234.5	177.5
1	0.866551	1.62565	1.2305
1	0.866551	1.62565	1.2305
0.129215	0.0726942	0.0470106	0.149625
